# Supplementary material for: Underrepresentation of women in the senior levels of Brazilian science
Source: PeerJ. 2017 Dec 19;5:e4000. doi: 10.7717/peerj.4000 (PMC5741063; doi:10.7717/peerj.4000)
Supplement: Supplemental Information 4 — Raw dataset. [file peerj-05-4000-s004.xlsx]

## Sheet: PQ holders humanities
Area	Subarea	Nome	Nivel	Sexo
1	1	Angela Maria Cavalcanti da Rocha (Administraçã	PQ-1A	1
1	1	Ilse Maria Beuren	PQ-1A	1
1	1	Maria Tereza Leme Fleury	PQ-1A	1
1	1	Fabio Frezatti	PQ-1A	2
1	1	Flavio Carvalho de Vasconcelos	PQ-1A	2
1	1	Henrique Mello Rodrigues de Freitas	PQ-1A	2
1	1	Jorge Ferreira da Silva	PQ-1A	2
1	1	Peter Kevin Spink	PQ-1A	2
1	1	Ricardo Pereira Câmara Leal	PQ-1A	2
1	1	Tomas de Aquino Guimarães	PQ-1A	2
1	1	Teresia Diana Lewe van Aduard de Macedo Soares	PQ-1B	1
1	1	Alexandre de Pádua Carrieri	PQ-1B	2
1	1	Mozar José de Brito	PQ-1B	2
1	1	Newton Carneiro Affonso da Costa Junior	PQ-1B	2
1	1	Richard Saito	PQ-1B	2
1	1	Antonio Carlos Gastaud Maçada	PQ-1C	2
1	1	Ely Laureano Paiva	PQ-1C	2
1	1	Reinaldo Guerreiro	PQ-1C	2
1	1	Rogério Hermida Quintella	PQ-1C	2
1	1	Sergio Bulgacov	PQ-1C	2
1	1	Ana Akemi Ikeda	PQ-1D	1
1	1	Carmem Ligia Iochins Grisci	PQ-1D	1
1	1	Eliane Pereira Zamith Brito	PQ-1D	1
1	1	Maria Aparecida Gouvêa	PQ-1D	1
1	1	Mônica Cavalcanti Sá de Abreu	PQ-1D	1
1	1	Rivanda Meira Teixeira	PQ-1D	1
1	1	Tania Nunes da Silva	PQ-1D	1
1	1	Alexandre de Almeida Faria	PQ-1D	2
1	1	Antonio Moreira de Carvalho Neto	PQ-1D	2
1	1	Carlos Alberto Gonçalves	PQ-1D	2
1	1	Cláudio Hoffmann Sampaio	PQ-1D	2
1	1	Edgard Bruno Cornacchione Junior	PQ-1D	2
1	1	Eduardo Henrique Diniz	PQ-1D	2
1	1	Eugenio Avila Pedrozo	PQ-1D	2
1	1	José Afonso Mazzon	PQ-1D	2
1	1	Leonardo Fernando Cruz Basso	PQ-1D	2
1	1	Luiz Artur Ledur Brito	PQ-1D	2
1	1	Luiz Eduardo Teixeira Brandão	PQ-1D	2
1	1	Marcelo Alvaro da Silva Macedo	PQ-1D	2
1	1	Marcelo Gattermann Perin	PQ-1D	2
1	1	Mário Aquino Alves	PQ-1D	2
1	1	Otávio Ribeiro de Medeiros	PQ-1D	2
1	1	Salomão Alencar de Farias	PQ-1D	2
1	1	Sérgio Carvalho Benício de Mello	PQ-1D	2
1	1	Alketa Peci	PQ-2	1
1	1	Ana Lucia Malheiros Guedes	PQ-2	1
1	1	Ana Paula Paes de Paula	PQ-2	1
1	1	Ana Sílvia Rocha Ipiranga	PQ-2	1
1	1	Andréa Paula Segatto	PQ-2	1
1	1	Anete Alberton	PQ-2	1
1	1	Clandia Maffini Gomes	PQ-2	1
1	1	Claudia Cristina Bitencourt	PQ-2	1
1	1	Cláudia Souza Passador	PQ-2	1
1	1	Cristiane Pizzutti dos Santos	PQ-2	1
1	1	Deborah Moraes Zouain	PQ-2	1
1	1	Denise Del Prá Netto Machado	PQ-2	1
1	1	Denise Lima Fleck	PQ-2	1
1	1	Geciane Silveira Porto	PQ-2	1
1	1	Graziela Dias Alperstedt	PQ-2	1
1	1	Hilka Pelizza Vier Machado	PQ-2	1
1	1	Jacqueline Veneroso Alves da Cunha	PQ-2	1
1	1	Janaina de Moura Engracia Giraldi	PQ-2	1
1	1	Kelmara Mendes Vieira	PQ-2	1
1	1	Luciana Marques Vieira	PQ-2	1
1	1	Marcelle Colares Oliveira	PQ-2	1
1	1	Marcia Dutra de Barcellos	PQ-2	1
1	1	Márcia Maria dos Santos Bortolocci Espejo	PQ-2	1
1	1	Márcia Martins Mendes De Luca	PQ-2	1
1	1	Maria Ceci Araujo Misoczky	PQ-2	1
1	1	Maria José Tonelli	PQ-2	1
1	1	Maria Luisa Mendes Teixeira	PQ-2	1
1	1	Mírian Oliveira	PQ-2	1
1	1	Mônica Carvalho Alves Cappelle	PQ-2	1
1	1	Rebecca Arkader	PQ-2	1
1	1	Rosilene Marcon	PQ-2	1
1	1	Sandra Rolim Ensslin	PQ-2	1
1	1	Sieglinde Kindl da Cunha	PQ-2	1
1	1	Silvana Anita Walter	PQ-2	1
1	1	Sonia Maria Fleury Teixeira	PQ-2	1
1	1	Sonia Valle Walter Borges de Oliveira	PQ-2	1
1	1	Suely de Fátima Ramos Silveira	PQ-2	1
1	1	Sylvia Constant Vergara	PQ-2	1
1	1	Vera Maria Rodrigues Ponte	PQ-2	1
1	1	Alberto Luiz Albertin	PQ-2	2
1	1	Alexandre Linhares	PQ-2	2
1	1	Alexandre Reis Graeml	PQ-2	2
1	1	Alfredo Rodrigues Leite da Silva	PQ-2	2
1	1	Allan Claudius Queiroz Barbosa	PQ-2	2
1	1	Alsones Balestrin	PQ-2	2
1	1	Anderson de Souza Sant'Anna	PQ-2	2
1	1	André Carlos Busanelli de Aquino	PQ-2	2
1	1	Andre Luiz Carvalhal da Silva	PQ-2	2
1	1	André Luiz Maranhão de Souza Leão	PQ-2	2
1	1	Anielson Barbosa da Silva	PQ-2	2
1	1	Annor da Silva Junior	PQ-2	2
1	1	Antonio Carlos Dias Coelho	PQ-2	2
1	1	Antonio Domingos Padula	PQ-2	2
1	1	Antonio Lopo Martinez	PQ-2	2
1	1	Aridelmo José Campanharo Teixeira	PQ-2	2
1	1	Aureliano Angel Bressan	PQ-2	2
1	1	Bruno Funchal	PQ-2	2
1	1	Carlo Gabriel Porto Bellini	PQ-2	2
1	1	Carlos Alberto Diehl	PQ-2	2
1	1	Carlos Eduardo Facin Lavarda	PQ-2	2
1	1	Carlos Ricardo Rossetto	PQ-2	2
1	1	Celso Augusto de Matos	PQ-2	2
1	1	Charbel José Chiappetta Jabbour	PQ-2	2
1	1	Charles Kirschbaum	PQ-2	2
1	1	Claudio Vaz Torres	PQ-2	2
1	1	Danny Pimentel Claro	PQ-2	2
1	1	Diógenes de Souza Bido	PQ-2	2
1	1	Dirceu da Silva	PQ-2	2
1	1	Edilson Paulo	PQ-2	2
1	1	Edson Ronaldo Guarido Filho	PQ-2	2
1	1	Eduardo André Teixeira Ayrosa	PQ-2	2
1	1	Eduardo Eugênio Spers	PQ-2	2
1	1	Eduardo Kazuo Kayo	PQ-2	2
1	1	Emerson Antonio Maccari	PQ-2	2
1	1	Felipe Mendes Borini	PQ-2	2
1	1	Fernando Antonio Prado Gimenez	PQ-2	2
1	1	Fernando César Almada Santos	PQ-2	2
1	1	Fernando Guilherme Tenório	PQ-2	2
1	1	Filipe João Bera de Azevedo Sobral	PQ-2	2
1	1	Francisco Lima Cruz Teixeira	PQ-2	2
1	1	Gabriel Sperandio Milan	PQ-2	2
1	1	Gérson Tontini	PQ-2	2
1	1	Herbert Kimura	PQ-2	2
1	1	Isak Kruglianskas	PQ-2	2
1	1	João Marcelo Crubellate	PQ-2	2
1	1	João Maurício Gama Boaventura	PQ-2	2
1	1	Joaquim Rubens Fontes Filho	PQ-2	2
1	1	Jorge Katsumi Niyama	PQ-2	2
1	1	Jorge Manoel Teixeira Carneiro	PQ-2	2
1	1	José Alonso Borba	PQ-2	2
1	1	José Carlos Tiomatsu Oyadomari	PQ-2	2
1	1	Jose Célio Silveira Andrade	PQ-2	2
1	1	José Osvaldo De Sordi	PQ-2	2
1	1	Leonardo Ensslin	PQ-2	2
1	1	Luciano Rossoni	PQ-2	2
1	1	Luis Felipe Machado do Nascimento	PQ-2	2
1	1	Luiz Antonio Joia	PQ-2	2
1	1	Luiz João Corrar	PQ-2	2
1	1	Luiz Marcelo Antonialli	PQ-2	2
1	1	Marcelo Cabus Klotzle	PQ-2	2
1	1	Marcelo Sanches Pagliarussi	PQ-2	2
1	1	Marco Aurélio Marques Ferreira	PQ-2	2
1	1	Marcos Antonio de Souza	PQ-2	2
1	1	Marcos Fava Neves	PQ-2	2
1	1	Mário Sacomano Neto	PQ-2	2
1	1	Mauri Leodir Löbler	PQ-2	2
1	1	Maurício Fernandes Pereira	PQ-2	2
1	1	Mohamed Amal	PQ-2	2
1	1	Nelson Hein	PQ-2	2
1	1	Nicolau Reinhard	PQ-2	2
1	1	Paulo Henrique Muller Prado	PQ-2	2
1	1	Paulo Negreiros de Figueiredo	PQ-2	2
1	1	Paulo Renato Soares Terra	PQ-2	2
1	1	Paulo Roberto Arvate	PQ-2	2
1	1	Paulo Sergio Ceretta	PQ-2	2
1	1	Pelayo Munhoz Olea	PQ-2	2
1	1	Ricardo Lopes Cardoso	PQ-2	2
1	1	Ricardo Silveira Martins	PQ-2	2
1	1	Ricardo Teixeira Veiga	PQ-2	2
1	1	Roberto Giro Moori	PQ-2	2
1	1	Rodrigo Bandeira-de-Mello	PQ-2	2
1	1	Rogério João Lunkes	PQ-2	2
1	1	Romualdo Douglas Colauto	PQ-2	2
1	1	Sandro Cabral	PQ-2	2
1	1	Sérgio Fernando Loureiro Rezende	PQ-2	2
1	1	Sérgio Giovanetti Lazzarini	PQ-2	2
1	1	Ubiratã Tortato	PQ-2	2
1	1	Valcemiro Nossa	PQ-2	2
1	1	Valter Afonso Vieira	PQ-2	2
1	1	Walter Bataglia	PQ-2	2
1	1	Walter Fernando Araújo de Moraes	PQ-2	2
1	1	Wilson Toshiro Nakamura	PQ-2	2
1	2	Alba Maria Zaluar (Antropologia)	PQ-1A	1
1	2	Alcida Rita Ramos	PQ-1A	1
1	2	Claudia Lee Williams Fonseca	PQ-1A	1
1	2	Lilia Katri Moritz Schwarcz	PQ-1A	1
1	2	Mariza Gomes e Souza Peirano	PQ-1A	1
1	2	Paula Montero	PQ-1A	1
1	2	Rita Laura Segato	PQ-1A	1
1	2	Eduardo Batalha Viveiros de Castro	PQ-1A	2
1	2	Joao Pacheco de Oliveira Filho	PQ-1A	2
1	2	Jose Jorge de Carvalho	PQ-1A	2
1	2	Jose Sergio Leite Lopes	PQ-1A	2
1	2	Luis Roberto Cardoso de Oliveira	PQ-1A	2
1	2	Luiz Fernando Dias Duarte	PQ-1A	2
1	2	Luiz Roberto de Barros Mott	PQ-1A	2
1	2	Ricardo Ventura Santos	PQ-1A	2
1	2	Roberto Augusto DaMatta	PQ-1A	2
1	2	Roberto Kant de Lima	PQ-1A	2
1	2	Ruben George Oliven	PQ-1A	2
1	2	Stephen Grant Baines	PQ-1A	2
1	2	Adriana Gracia Piscitelli	PQ-1B	1
1	2	Beatriz Maria Alasia de Heredia	PQ-1B	1
1	2	Bela Feldman-Bianco	PQ-1B	1
1	2	Cornelia Eckert	PQ-1B	1
1	2	Delma Pessanha Neves	PQ-1B	1
1	2	Esther Jean Langdon	PQ-1B	1
1	2	Guita Grin Debert	PQ-1B	1
1	2	Miriam Pillar Grossi	PQ-1B	1
1	2	Patricia Birman	PQ-1B	1
1	2	Regina Celia Reyes Novaes	PQ-1B	1
1	2	Yvonne Maggie	PQ-1B	1
1	2	Antonio Carlos de Souza Lima	PQ-1B	2
1	2	Ari Pedro Oro	PQ-1B	2
1	2	Carlos Alberto Steil	PQ-1B	2
1	2	Carlos Fausto	PQ-1B	2
1	2	Federico Guillermo Neiburg	PQ-1B	2
1	2	Oscar Calavia Saez	PQ-1B	2
1	2	Rafael José de Menezes Bastos	PQ-1B	2
1	2	Raymundo Heraldo Maués	PQ-1B	2
1	2	Aparecida Maria Neiva Vilaça	PQ-1C	1
1	2	Carmen Silvia Rial	PQ-1C	1
1	2	Clarice Ehlers Peixoto	PQ-1C	1
1	2	Dominique Tilkin Gallois	PQ-1C	1
1	2	Heloísa André Pontes	PQ-1C	1
1	2	Jane Felipe Beltrão	PQ-1C	1
1	2	Maria Laura Viveiros de Castro Cavalcanti	PQ-1C	1
1	2	Mirian Goldenberg	PQ-1C	1
1	2	Simoni Lahud Guedes	PQ-1C	1
1	2	Sylvia Caiuby Novaes	PQ-1C	1
1	2	Carlos Alberto Caroso Soares	PQ-1C	2
1	2	Jose Reginaldo Santos Goncalves	PQ-1C	2
1	2	Livio Sansone	PQ-1C	2
1	2	Marcio Goldman	PQ-1C	2
1	2	Sergio Figueiredo Ferretti	PQ-1C	2
1	2	Claudia Barcellos Rezende	PQ-1D	1
1	2	Cynthia Andersen Sarti	PQ-1D	1
1	2	Fabiola Rohden	PQ-1D	1
1	2	Ilka Boaventura Leite	PQ-1D	1
1	2	Maria Filomena Gregori	PQ-1D	1
1	2	Maria Rosário Gonçalves de Carvalho	PQ-1D	1
1	2	Priscila Faulhaber Barbosa	PQ-1D	1
1	2	Sônia Weidner Maluf	PQ-1D	1
1	2	Emerson Alessandro Giumbelli	PQ-1D	2
1	2	Paulo Gabriel Hilu da Rocha Pinto	PQ-1D	2
1	2	Theophilos Rifiotis	PQ-1D	2
1	2	Vagner Gonçalves da Silva	PQ-1D	2
1	2	Ana Claudia Duarte Rocha Marques	PQ-2	1
1	2	Ana Luiza Carvalho da Rocha	PQ-2	1
1	2	Antonádia Monteiro Borges	PQ-2	1
1	2	Carla Costa Teixeira	PQ-2	1
1	2	Cecilia Maria Bacellar Sardenberg	PQ-2	1
1	2	Edilene Coffaci de Lima	PQ-2	1
1	2	Eliane Cantarino O'Dwyer	PQ-2	1
1	2	Emilia Pietrafesa de Godoi	PQ-2	1
1	2	Fatima Regina Gomes Tavares	PQ-2	1
1	2	Fernanda Arêas Peixoto	PQ-2	1
1	2	Flavia Ferreira Pires	PQ-2	1
1	2	Glaucia Oliveira da Silva	PQ-2	1
1	2	Heloisa Buarque de Almeida	PQ-2	1
1	2	Jane Araujo Russo	PQ-2	1
1	2	Julie Antoinette Cavignac	PQ-2	1
1	2	Karina Kuschnir	PQ-2	1
1	2	Kelly Cristiane da Silva	PQ-2	1
1	2	Laura Moutinho	PQ-2	1
1	2	Léa Freitas Perez	PQ-2	1
1	2	Lia Zanotta Machado	PQ-2	1
1	2	Maria Angelica Motta Maués	PQ-2	1
1	2	Maria Catarina Chitolina Zanini	PQ-2	1
1	2	Maria Claudia Pereira Coelho	PQ-2	1
1	2	Maria Eunice de Souza Maciel	PQ-2	1
1	2	Maria Manuela Ligeti Carneiro da Cunha	PQ-2	1
1	2	Mariana Cavalcanti Rocha dos Santos	PQ-2	1
1	2	Miriam Cristina Marcilio Rabelo	PQ-2	1
1	2	Neide Esterci	PQ-2	1
1	2	Olivia Maria Gomes da Cunha	PQ-2	1
1	2	Ondina Fachel Leal	PQ-2	1
1	2	Patrice Schuch	PQ-2	1
1	2	Regina Facchini	PQ-2	1
1	2	Regina Maria do Rego Monteiro de Abreu	PQ-2	1
1	2	Roberta Bivar Carneiro Campos	PQ-2	1
1	2	Rose Satiko Gitirana Hikiji	PQ-2	1
1	2	Sandra Maria Corrêa de Sá Carneiro	PQ-2	1
1	2	Simone Becker	PQ-2	1
1	2	Vanessa Rosemary Lea	PQ-2	1
1	2	Alfredo Wagner Berno de Almeida	PQ-2	2
1	2	Andreas Hofbauer	PQ-2	2
1	2	Antonio Hilario Aguilera Urquiza	PQ-2	2
1	2	Arlei Sander Damo	PQ-2	2
1	2	Bernardo Lewgoy	PQ-2	2
1	2	Carlos Emanuel Sautchuk	PQ-2	2
1	2	Cristhian Teófilo da Silva	PQ-2	2
1	2	Daniel Schroeter Simião	PQ-2	2
1	2	Edwin Boudewijn Reesink	PQ-2	2
1	2	Fabiano de Souza Gontijo	PQ-2	2
1	2	Flávio Leonel Abreu da Silveira	PQ-2	2
1	2	Geraldo Luciano Andrello	PQ-2	2
1	2	Heitor Frúgoli Junior	PQ-2	2
1	2	Igor José de Renó Machado	PQ-2	2
1	2	Jocélio Teles dos Santos	PQ-2	2
1	2	John Cowart Dawsey	PQ-2	2
1	2	John Cunha Comerford	PQ-2	2
1	2	Jorge Luiz Mattar Villela	PQ-2	2
1	2	Júlio Assis Simões	PQ-2	2
1	2	Julio Cesar de Souza Tavares	PQ-2	2
1	2	Levi Marques Pereira	PQ-2	2
1	2	Luis Nicolau Parés	PQ-2	2
1	2	Luiz Henrique de Toledo	PQ-2	2
1	2	Manuel Ferreira Lima Filho	PQ-2	2
1	2	Marcelo Ayres Camurça Lima	PQ-2	2
1	2	Marcos Otavio Bezerra	PQ-2	2
1	2	Mauro William Barbosa de Almeida	PQ-2	2
1	2	Octavio Andres Ramon Bonet	PQ-2	2
1	2	Odair Giraldin	PQ-2	2
1	2	Peter Schröder	PQ-2	2
1	2	Renato Monteiro Athias	PQ-2	2
1	2	Ronaldo Romulo Machado de Almeida	PQ-2	2
1	2	Ruben Caixeta de Queiroz	PQ-2	2
1	2	Sergio Baptista da Silva	PQ-2	2
1	2	Sérgio Luis Carrara	PQ-2	2
1	2	Ulisses Neves Rafael	PQ-2	2
1	2	Wilson José Ferreira de Oliveira	PQ-2	2
1	3	Anne-Marie Pessis (Arqueologia)	PQ-1A	1
1	3	Maria Gabriela Martin Ávila	PQ-1A	1
1	3	Niede Guidon	PQ-1A	1
1	3	Tania Andrade Lima	PQ-1A	1
1	3	André Pierre Prous	PQ-1A	2
1	3	Arno Alvarez Kern	PQ-1A	2
1	3	Walter Alves Neves	PQ-1A	2
1	3	Maria Dulce Barcellos Gaspar de Oliveira	PQ-1B	1
1	3	Klaus Peter Kristian Hilbert	PQ-1B	2
1	3	Maria Beatriz Borba Florenzano	PQ-1C	1
1	3	Maria Conceição Soares Meneses Lage	PQ-1C	1
1	3	Andres Zarankin	PQ-1C	2
1	3	Carlos Alberto Etchevarne	PQ-1C	2
1	3	Eduardo Góes Neves	PQ-1C	2
1	3	Marisa Coutinho Afonso	PQ-1D	1
1	3	Jorge Eremites de Oliveira	PQ-1D	2
1	3	Adriana Schmidt Dias	PQ-2	1
1	3	Andrea de Lessa Pinto	PQ-2	1
1	3	Claudia Rodrigues Ferreira de Carvalho	PQ-2	1
1	3	Edithe da Silva Pereira	PQ-2	1
1	3	Emília Mariko Kashimoto	PQ-2	1
1	3	Fabíola Andréa Silva	PQ-2	1
1	3	Marcia Bezerra de Almeida	PQ-2	1
1	3	Maria Cristina Mineiro Scatamacchia	PQ-2	1
1	3	Maria Cristina Tenorio de Oliveira	PQ-2	1
1	3	Maria Jacqueline Rodet	PQ-2	1
1	3	Maria Mercedes Martinez Okumura	PQ-2	1
1	3	Neli Teresinha Galarce Machado	PQ-2	1
1	3	Olivia Alexandre de Carvalho	PQ-2	1
1	3	Rita Scheel-Ybert	PQ-2	1
1	3	Sibeli Aparecida Viana	PQ-2	1
1	3	Alberico Nogueira de Queiroz	PQ-2	2
1	3	Carlos Xavier de Azevedo Netto	PQ-2	2
1	3	Diogo Menezes Costa	PQ-2	2
1	3	Gilson Rambelli	PQ-2	2
1	3	Jairo Henrique Rogge	PQ-2	2
1	3	Julio Cezar Rubin de Rubin	PQ-2	2
1	3	Lucas de Melo Reis Bueno	PQ-2	2
1	3	Lucio Menezes Ferreira	PQ-2	2
1	3	Luís Cláudio Pereira Symanski	PQ-2	2
1	3	Paulo Martin Souto Maior	PQ-2	2
1	3	Scott Joseph Allen	PQ-2	2
1	4	Ana Maria Fernandes (Arquit e Urban)	PQ-1A	1
1	4	Cristiane Rose de Siqueira Duarte	PQ-1A	1
1	4	Carlos Eduardo Dias Comas	PQ-1A	2
1	4	Frederico Rosa Borges de Holanda	PQ-1A	2
1	4	Hugo Massaki Segawa	PQ-1A	2
1	4	Nestor Goulart Reis Filho	PQ-1A	2
1	4	Pasqualino Romano Magnavita	PQ-1A	2
1	4	Sylvia Ficher	PQ-1B	1
1	4	Edson da Cunha Mahfuz	PQ-1B	2
1	4	Luiz Manuel do Eirado Amorim	PQ-1B	2
1	4	Ana Rita Sa Carneiro Ribeiro	PQ-1C	1
1	4	Doris Catharine Cornelie Knatz Kowaltowski	PQ-1C	1
1	4	Evelyn Furquim Werneck Lima	PQ-1C	1
1	4	Margareth Aparecida Campos da Silva Pereira	PQ-1C	1
1	4	Marta Adriana Bustos Romero	PQ-1C	1
1	4	Paola Berenstein Jacques	PQ-1C	1
1	4	Sheila Walbe Ornstein	PQ-1C	1
1	4	Akemi Ino	PQ-1C	2
1	4	Carlos Antônio Leite Brandão	PQ-1C	2
1	4	Renato Luiz Sobral Anelli	PQ-1C	2
1	4	Cláudia Piantá Costa Cabral	PQ-1D	1
1	4	Lea Cristina Lucas de Souza	PQ-1D	1
1	4	Maria Gabriela Caffarena Celani	PQ-1D	1
1	4	Maria Lúcia Malard	PQ-1D	1
1	4	Rachel Coutinho Marques da Silva	PQ-1D	1
1	4	Virginia Pitta Pontual	PQ-1D	1
1	4	Benamy Turkienicz	PQ-1D	2
1	4	Fernando Oscar Ruttkay Pereira	PQ-1D	2
1	4	José Geraldo Simões Junior	PQ-1D	2
1	4	José Simões de Belmont Pessôa	PQ-1D	2
1	4	Leonardo Barci Castriota	PQ-1D	2
1	4	Paulo Afonso Rheingantz	PQ-1D	2
1	4	Renato Leão Rego	PQ-1D	2
1	4	Alice Theresinha Cybis Pereira	PQ-2	1
1	4	Alina Gonçalves Santiago	PQ-2	1
1	4	Ana Lucia Duarte Lanna	PQ-2	1
1	4	Angélica Aparecida Tanus Benatti Alvim	PQ-2	1
1	4	Anja Pratschke	PQ-2	1
1	4	Beatriz Mugayar Kühl	PQ-2	1
1	4	Beatriz Piccolotto Siqueira Bueno	PQ-2	1
1	4	Claudia Naves David Amorim	PQ-2	1
1	4	Denise Helena Silva Duarte	PQ-2	1
1	4	Denise Morado Nascimento	PQ-2	1
1	4	Eloisa Petti Pinheiro	PQ-2	1
1	4	Eneida Maria Souza Mendonça	PQ-2	1
1	4	Ercilia Hitomi Hirota	PQ-2	1
1	4	Gilda Collet Bruna	PQ-2	1
1	4	Gleice Virginia Medeiros de Azambuja Elali	PQ-2	1
1	4	Ivone Salgado	PQ-2	1
1	4	Laura Machado de Mello Bueno	PQ-2	1
1	4	Letícia Peret Antunes Hardt	PQ-2	1
1	4	Louise Land Bittencourt Lomardo	PQ-2	1
1	4	Lúcia Leitão Santos	PQ-2	1
1	4	Lucia Maria Sá Antunes Costa	PQ-2	1
1	4	Maisa Fernandes Dutra Veloso	PQ-2	1
1	4	Marcia Peinado Alucci	PQ-2	1
1	4	Maria Angelica da Silva	PQ-2	1
1	4	Maria Cristina da Silva Schicchi	PQ-2	1
1	4	Maria Lucia Bressan Pinheiro	PQ-2	1
1	4	Marta Cristina de Jesus Albuquerque Nogueira	PQ-2	1
1	4	Mônica Santos Salgado	PQ-2	1
1	4	Nadia Somekh	PQ-2	1
1	4	Nirce Saffer Medvedovski	PQ-2	1
1	4	Regina Coeli Ruschel	PQ-2	1
1	4	Rosaria Ono	PQ-2	1
1	4	Rosina Trevisan Martins Ribeiro	PQ-2	1
1	4	Ruth Verde Zein	PQ-2	1
1	4	Stael de Alvarenga Pereira Costa	PQ-2	1
1	4	Telma de Barros Correia	PQ-2	1
1	4	Vera Regina Tângari	PQ-2	1
1	4	Wilza Gomes Reis Lopes	PQ-2	1
1	4	Antonio Pedro Alves de Carvalho	PQ-2	2
1	4	Artur Simoes Rozestraten	PQ-2	2
1	4	Candido Malta Campos Neto	PQ-2	2
1	4	Cristovão Fernandes Duarte	PQ-2	2
1	4	Eduardo Grala da Cunha	PQ-2	2
1	4	Eugenio Fernandes Queiroga	PQ-2	2
1	4	Fernando Diniz Moreira	PQ-2	2
1	4	Fernando Freitas Fuão	PQ-2	2
1	4	Gilberto Corso Pereira	PQ-2	2
1	4	Humberto Tetsuya Yamaki	PQ-2	2
1	4	Jorge Luís Akasaki	PQ-2	2
1	4	Jose dos Santos Cabral Filho	PQ-2	2
1	4	Jose Ripper Kos	PQ-2	2
1	4	Leandro Silva Medrano	PQ-2	2
1	4	Manoel Antonio Lopes Rodrigues Alves	PQ-2	2
1	4	Márcio Minto Fabricio	PQ-2	2
1	4	Miguel Antonio Buzzar	PQ-2	2
1	4	Nelson Pôrto Ribeiro	PQ-2	2
1	4	Paulo Cesar Xavier Pereira	PQ-2	2
1	4	Ricardo Marques de Azevedo	PQ-2	2
1	4	Rodrigo Santos de Faria	PQ-2	2
1	4	Rogério de Castro Oliveira	PQ-2	2
1	4	Rubenilson Brazão Teixeira	PQ-2	2
1	4	Silvio Soares Macedo	PQ-2	2
1	4	Wilson Ribeiro dos Santos Junior	PQ-2	2
1	5	Anna Mae Tavares Bastos Barbosa (Artes)	PQ-1A	1
1	5	Diana Maria Gallicchio Domingues	PQ-1A	1
1	5	Icleia Maria Borsa Cattani	PQ-1A	1
1	5	Ilza Maria Costa Nogueira	PQ-1A	1
1	5	Maria Amelia Bulhoes Garcia	PQ-1A	1
1	5	Maria de Lourdes Rabetti	PQ-1A	1
1	5	Maria Lúcia Bastos Kern	PQ-1A	1
1	5	Sonia Gomes Pereira	PQ-1A	1
1	5	André Luiz Antunes Netto Carreira (Artes)	PQ-1A	2
1	5	Carlos Augusto da Silva Zilio	PQ-1A	2
1	5	Celso Giannetti Loureiro Chaves	PQ-1A	2
1	5	Fernando Henrique de Oliveira Iazzetta	PQ-1A	2
1	5	Gilberto dos Santos Prado	PQ-1A	2
1	5	Jorge Sidney Coli Junior	PQ-1A	2
1	5	Cristina Maria Pavan Capparelli Gerling	PQ-1B	1
1	5	Liane Hentschke	PQ-1B	1
1	5	Maria Beatriz de Medeiros	PQ-1B	1
1	5	Maria Elizabeth Lucas	PQ-1B	1
1	5	Marta Isaacsson de Souza e Silva	PQ-1B	1
1	5	Suzete Venturelli	PQ-1B	1
1	5	Didier Jean Georges Guigue	PQ-1B	2
1	5	Helio Custodio Fervenza	PQ-1B	2
1	5	Jônatas Manzolli	PQ-1B	2
1	5	Mauricio Alves Loureiro	PQ-1B	2
1	5	Samuel Mello Araujo Junior	PQ-1B	2
1	5	Silvio Ferraz Mello Filho	PQ-1B	2
1	5	Antonia Pereira Bezerra	PQ-1C	1
1	5	Ciane Fernandes	PQ-1C	1
1	5	Jusamara Vieira Souza	PQ-1C	1
1	5	Luciana Marta Del-Ben	PQ-1C	1
1	5	Martha Tupinambá de Ulhôa	PQ-1C	1
1	5	Silvia Fernandes da Silva Telesi	PQ-1C	1
1	5	Carlos Vicente de Lima Palombini	PQ-1C	2
1	5	Jorge de Freitas Antunes	PQ-1C	2
1	5	Jose Augusto Costa Avancini	PQ-1C	2
1	5	José da Costa Filho	PQ-1C	2
1	5	Luiz Fernando Ramos	PQ-1C	2
1	5	Paulo Costa Lima	PQ-1C	2
1	5	Rodolfo Caesar	PQ-1C	2
1	5	Almerinda da Silva Lopes	PQ-1D	1
1	5	Cláudia Ribeiro Bellochio	PQ-1D	1
1	5	Claudia Valladao de Mattos	PQ-1D	1
1	5	Ivani Lúcia Oliveira de Santana	PQ-1D	1
1	5	Leila Maria Brasil Danziger	PQ-1D	1
1	5	Marcia Maria Strazzacappa Hernandez	PQ-1D	1
1	5	Maria Angelica Melendi de Biasizzo	PQ-1D	1
1	5	Maria Elizia Borges	PQ-1D	1
1	5	Maria Lucia de Souza Barros Pupo	PQ-1D	1
1	5	Rosane Cardoso de Araújo	PQ-1D	1
1	5	Rosângela Pereira de Tugny	PQ-1D	1
1	5	Sandra Terezinha Rey	PQ-1D	1
1	5	Carlos Sandroni	PQ-1D	2
1	5	Claudiney Rodrigues Carrasco	PQ-1D	2
1	5	Fausto Borém de Oliveira	PQ-1D	2
1	5	Fernando Antonio Mencarelli	PQ-1D	2
1	5	Luiz Roberto Pinto Nazario	PQ-1D	2
1	5	Narciso Larangeira Telles da Silva	PQ-1D	2
1	5	Roberto Luís Torres Conduru	PQ-1D	2
1	5	Ana Goncalves Magalhaes	PQ-2	1
1	5	Ana Maria de Bulhões-Carvalho	PQ-2	1
1	5	Analice Dutra Pillar	PQ-2	1
1	5	Angela Raffin Pohlmann	PQ-2	1
1	5	Christine Greiner	PQ-2	1
1	5	Cleise Furtado Mendes	PQ-2	1
1	5	Dária Gorete Jaremtchuk	PQ-2	1
1	5	Diana Santiago da Fonseca	PQ-2	1
1	5	Dorotéa Machado Kerr	PQ-2	1
1	5	Elida Starosta Tessler	PQ-2	1
1	5	Elisa de Souza Martinez	PQ-2	1
1	5	Flávia Camargo Toni	PQ-2	1
1	5	Heloísa de Araújo Duarte Valente	PQ-2	1
1	5	Isabel Porto Nogueira	PQ-2	1
1	5	Lidia Kosovski	PQ-2	1
1	5	Lygia Arcuri Eluf	PQ-2	1
1	5	Maraliz de Castro Vieira Christo	PQ-2	1
1	5	Maria C Louro Berbara	PQ-2	1
1	5	Maria Celeste de Almeida Wanner	PQ-2	1
1	5	Maria de Fátima Morethy Couto	PQ-2	1
1	5	Maria do Carmo de Freitas Veneroso	PQ-2	1
1	5	Maria Inez Turazzi	PQ-2	1
1	5	Maria Luisa Luz Tavora	PQ-2	1
1	5	Moema Lúcia Martins Rebouças	PQ-2	1
1	5	Sheila Cabo Geraldo	PQ-2	1
1	5	Sônia Salzstein Goldberg	PQ-2	1
1	5	Stéphane Denis Albert René Philippe Huchet	PQ-2	1
1	5	Valéria Salgueiro de Souza	PQ-2	1
1	5	Vera Beatriz Cordeiro Siqueira	PQ-2	1
1	5	Adolfo Maia Junior	PQ-2	2
1	5	Edelcio Mostaço	PQ-2	2
1	5	Fernando Cury de Tacca	PQ-2	2
1	5	Gilberto Icle	PQ-2	2
1	5	Jens Michael Baumgarten	PQ-2	2
1	5	Luis Ricardo Silva Queiroz	PQ-2	2
1	5	Luiz Alberto Ribeiro Freire	PQ-2	2
1	5	Luiz Cesar Marques Filho	PQ-2	2
1	5	Mario Fernando Bolognesi	PQ-2	2
1	5	Matteo Bonfitto Júnior	PQ-2	2
1	5	Milton Terumitsu Sogabe	PQ-2	2
1	5	Norton Eloy Dudeque	PQ-2	2
1	5	Paulo Augusto Castagna	PQ-2	2
1	5	Paulo Ricardo Merisio	PQ-2	2
1	5	Renato Ferracini	PQ-2	2
1	5	Sergio Freire Garcia	PQ-2	2
1	6	Maria Nelida Gonzalez de Gomez (C da Informaçã	PQ-1A	1
1	6	Regina Maria Marteleto	PQ-1A	1
1	6	Suzana Pinheiro Machado Mueller	PQ-1A	1
1	6	Lena Vania Ribeiro Pinheiro	PQ-1B	1
1	6	Marilda Lopes Ginez de Lara	PQ-1B	1
1	6	Rosali Fernandez de Souza	PQ-1B	1
1	6	Emir José Suaiden	PQ-1B	2
1	6	José Augusto Chaves Guimarães	PQ-1B	2
1	6	Gilda Olinto de Oliveira	PQ-1C	1
1	6	Mariângela Spotti Lopes Fujita	PQ-1C	1
1	6	Sarita Albagli	PQ-1C	1
1	6	Sueli Angelica do Amaral	PQ-1C	1
1	6	Beatriz Valadares Cendón	PQ-1D	1
1	6	Icleia Thiesen	PQ-1D	1
1	6	Leilah Santiago Bufrem	PQ-1D	1
1	6	Maria de Fátima Gonçalves Moreira Tálamo	PQ-1D	1
1	6	Nair Yumiko Kobashi	PQ-1D	1
1	6	Carlos Henrique Marcondes de Almeida	PQ-1D	2
1	6	Jose Maria Jardim	PQ-1D	2
1	6	Ely Francina Tannuri de Oliveira	PQ-2	1
1	6	Evelyn Goyannes Dill Orrico	PQ-2	1
1	6	Georgete Medleg Rodrigues	PQ-2	1
1	6	Helen de Castro Silva Casarin	PQ-2	1
1	6	Isa Maria Freire	PQ-2	1
1	6	Lídia Silva de Freitas	PQ-2	1
1	6	Liz Rejane Issberner	PQ-2	1
1	6	Maria Aparecida Moura	PQ-2	1
1	6	Maria Cláudia Cabrini Grácio	PQ-2	1
1	6	Maria Cristina Piumbato Innocentini Hayashi	PQ-2	1
1	6	Maria Inês Tomaél	PQ-2	1
1	6	Maria Luiza de Almeida Campos	PQ-2	1
1	6	Marisa Brascher Basilio Medeiros	PQ-2	1
1	6	Marta Lígia Pomim Valentim	PQ-2	1
1	6	Nanci Elizabeth Oddone	PQ-2	1
1	6	Plácida Leopoldina Ventura Amorim da Costa Sant	PQ-2	1
1	6	Silvana Aparecida Borsetti Gregorio Vidotti	PQ-2	1
1	6	Silvana Drumond Monteiro	PQ-2	1
1	6	Vera Lucia Doyle Louzada de Mattos Dodebei	PQ-2	1
1	6	Virginia Bentes Pinto	PQ-2	1
1	6	André Porto Ancona Lopez	PQ-2	2
1	6	Edberto Ferneda	PQ-2	2
1	6	Eduardo Ismael Murguia Marañon	PQ-2	2
1	6	Guilherme Ataíde Dias	PQ-2	2
1	6	João Batista Ernesto de Moraes	PQ-2	2
1	6	Rubens Ribeiro Gonçalves da Silva	PQ-2	2
1	7	Argelina Cheibub Figueiredo (C. Politica)	PQ-1A	1
1	7	Lourdes Sola	PQ-1A	1
1	7	Maria Herminia Brandão Tavares de Almeida	PQ-1A	1
1	7	Maria Regina Soares de Lima	PQ-1A	1
1	7	Leonardo Avritzer	PQ-1A	2
1	7	Renato de Andrade Lessa	PQ-1A	2
1	7	Renato Raul Boschi	PQ-1A	2
1	7	Sebastiao Carlos Velasco e Cruz	PQ-1A	2
1	7	Shiguenoli Miyamoto	PQ-1A	2
1	7	Simon Schwartzman	PQ-1A	2
1	7	Tullo Vigevani	PQ-1A	2
1	7	Celi Regina Jardim Pinto	PQ-1B	1
1	7	Celina Maria de Souza	PQ-1B	1
1	7	Evelina Dagnino	PQ-1B	1
1	7	Lea Maria Leme Strini Velho	PQ-1B	1
1	7	Lucia Merces de Avelar	PQ-1B	1
1	7	Maria Helena de Castro Santos	PQ-1B	1
1	7	Maria Tereza Aina Sadek	PQ-1B	1
1	7	Rachel Meneguello	PQ-1B	1
1	7	Eduardo Cesar Leão Marques	PQ-1B	2
1	7	Eduardo Jose Viola	PQ-1B	2
1	7	Fabiano Guilherme Mendes Santos	PQ-1B	2
1	7	Fernando de Magalhães Papaterra Limongi	PQ-1B	2
1	7	Jairo Cesar Marconi Nicolau	PQ-1B	2
1	7	José Luis da Costa Fiori	PQ-1B	2
1	7	Luis Felipe Miguel	PQ-1B	2
1	7	Marcus Andre Barreto Campelo de Melo	PQ-1B	2
1	7	Celia de Andrade Lessa Kerstenetzky	PQ-1C	1
1	7	Maria Celina Soares D'Araujo	PQ-1C	1
1	7	Eugenio Pacelli Lazzarotti Diniz Costa	PQ-1C	2
1	7	José Álvaro Moisés	PQ-1C	2
1	7	Leticia de Abreu Pinheiro	PQ-1D	1
1	7	Maria Teresa Miceli Kerbauy	PQ-1D	1
1	7	Marta Teresa da Silva Arretche	PQ-1D	1
1	7	Miriam Gomes Saraiva	PQ-1D	1
1	7	Rebecca Neaera Abers	PQ-1D	1
1	7	Vera Lucia Michalany Chaia	PQ-1D	1
1	7	Adrian Gurza Lavalle	PQ-1D	2
1	7	Andre Luiz Marenco dos Santos	PQ-1D	2
1	7	Armando Boito Junior	PQ-1D	2
1	7	Carlos Eduardo Ferreira Pereira Filho	PQ-1D	2
1	7	Carlos Ranulfo Felix de Melo	PQ-1D	2
1	7	Carlos Roberto Sanchez Milani	PQ-1D	2
1	7	Cláudio Gonçalves Couto	PQ-1D	2
1	7	Henrique Altemani de Oliveira	PQ-1D	2
1	7	Lucio Remuzat Rennó Junior	PQ-1D	2
1	7	Marcelo de Almeida Medeiros	PQ-1D	2
1	7	Marcelo Gantus Jasmin	PQ-1D	2
1	7	Marco Aurélio Chaves Cepik	PQ-1D	2
1	7	Marco Aurélio Nogueira	PQ-1D	2
1	7	Marcos Tadeu Del Roio	PQ-1D	2
1	7	Octavio Amorim Neto	PQ-1D	2
1	7	Rafael Antonio Duarte Villa	PQ-1D	2
1	7	Adriana Erthal Abdenur	PQ-2	1
1	7	Ana Flávia Granja e Barros	PQ-2	1
1	7	Claudia Feres Faria	PQ-2	1
1	7	Cristina Soreanu Pecequilo	PQ-2	1
1	7	Cristina Yumie Aoki Inoue	PQ-2	1
1	7	Elizabeth Balbachevsky	PQ-2	1
1	7	Flávia Millena Biroli Tokarski	PQ-2	1
1	7	Janina Onuki	PQ-2	1
1	7	Jussara Reis Prá	PQ-2	1
1	7	Karina Lilia Pasquariello Mariano	PQ-2	1
1	7	Luciana Ferreira Tatagiba	PQ-2	1
1	7	Marcia Ribeiro Dias	PQ-2	1
1	7	Maria do Socorro Sousa Braga	PQ-2	1
1	7	Maria Izabel Valladao de Carvalho	PQ-2	1
1	7	Maria Rita Loureiro	PQ-2	1
1	7	Marisa von Bülow	PQ-2	1
1	7	Norma Breda dos Santos	PQ-2	1
1	7	Raquel Kritsch	PQ-2	1
1	7	Rossana Rocha Reis	PQ-2	1
1	7	Simone Diniz	PQ-2	1
1	7	Suzeley Kalil Mathias	PQ-2	1
1	7	Telma Maria Gonçalves Menicucci	PQ-2	1
1	7	Álvaro de Vita	PQ-2	2
1	7	Alvaro Gabriel Bianchi Mendez	PQ-2	2
1	7	Amâncio Jorge Silva Nunes de Oliveira	PQ-2	2
1	7	André Borges de Carvalho	PQ-2	2
1	7	Antonio Jorge Ramalho da Rocha	PQ-2	2
1	7	Bernardo Ricupero	PQ-2	2
1	7	Bruno Pinheiro Wanderley Reis	PQ-2	2
1	7	Carlos Schmidt Arturi	PQ-2	2
1	7	Cesar Zucco Jr	PQ-2	2
1	7	Charles Freitas Pessanha	PQ-2	2
1	7	Christian Edward Cyril Lynch	PQ-2	2
1	7	Dawisson Elvécio Belém Lopes	PQ-2	2
1	7	Domicio Proenca Junior	PQ-2	2
1	7	Ernani Rodrigues de Carvalho Neto	PQ-2	2
1	7	Fabiano Engelmann	PQ-2	2
1	7	Fernando Antonio Farias de Azevedo	PQ-2	2
1	7	Flávio da Cunha Rezende	PQ-2	2
1	7	Gilberto Hochman	PQ-2	2
1	7	Héctor Luis Saint Pierre	PQ-2	2
1	7	Henrique Carlos de Oliveira de Castro	PQ-2	2
1	7	Javier Alberto Vadell	PQ-2	2
1	7	Jayme Benvenuto Lima Junior	PQ-2	2
1	7	Joanildo Albuquerque Burity	PQ-2	2
1	7	João Feres Júnior	PQ-2	2
1	7	Joao Franklin Abelardo Pontes Nogueira	PQ-2	2
1	7	João Roberto Martins Filho	PQ-2	2
1	7	Julian Borba	PQ-2	2
1	7	Kai Michael Kenkel	PQ-2	2
1	7	Klaus Frey	PQ-2	2
1	7	Luiz Fernando de Oriani e Paulillo	PQ-2	2
1	7	Marcelo Fernandes de Oliveira	PQ-2	2
1	7	Mario Fuks	PQ-2	2
1	7	Mathieu Turgeon	PQ-2	2
1	7	Matias Spektor	PQ-2	2
1	7	Paulo Luiz Moreaux Lavigne Esteves	PQ-2	2
1	7	Paulo Roberto Neves Costa	PQ-2	2
1	7	Reginaldo Carmello Corrêa de Moraes	PQ-2	2
1	7	Renato Monseff Perissinotto	PQ-2	2
1	7	Ricardo Fabrino Mendonça	PQ-2	2
1	7	Ricardo Virgilino da Silva	PQ-2	2
1	7	Rodrigo Stumpf González	PQ-2	2
1	7	Rogério Bastos Arantes	PQ-2	2
1	7	Samuel Alves Soares	PQ-2	2
1	7	Yan de Souza Carreirão	PQ-2	2
1	8	Maria Immacolata Vassallo de Lopes (Comunic.)	PQ-1A	1
1	8	Maria Lucia Santaella Braga	PQ-1A	1
1	8	Raquel Paiva de Araujo Soares	PQ-1A	1
1	8	Antonio Albino Canelas Rubim	PQ-1A	2
1	8	Antonio Fausto Neto	PQ-1A	2
1	8	Arlindo Ribeiro Machado Neto	PQ-1A	2
1	8	Ciro Juvenal Rodrigues Marcondes Filho	PQ-1A	2
1	8	Ismail Norberto Xavier	PQ-1A	2
1	8	Jose Luiz Warren Jardim Gomes Braga	PQ-1A	2
1	8	Marcos Silva Palacios	PQ-1A	2
1	8	Muniz Sodre de Araujo Cabral	PQ-1A	2
1	8	Wilson da Silva Gomes	PQ-1A	2
1	8	Christa Liselote Berger Ramos Kuschick	PQ-1B	1
1	8	Itania Maria Mota Gomes	PQ-1B	1
1	8	Janice Caiafa Pereira e Silva	PQ-1B	1
1	8	Margarida Maria Krohling Kunsch	PQ-1B	1
1	8	Nilda Aparecida Jacks	PQ-1B	1
1	8	Nizia Maria Souza Villaca	PQ-1B	1
1	8	Vera Regina Veiga Franca	PQ-1B	1
1	8	Afonso de Albuquerque	PQ-1B	2
1	8	José Luiz Aidar Prado	PQ-1B	2
1	8	Juremir Machado da Silva	PQ-1B	2
1	8	Norval Baitello Junior	PQ-1B	2
1	8	Othon Fernando Jambeiro Barbosa	PQ-1B	2
1	8	Paulo Roberto Gibaldi Vaz	PQ-1B	2
1	8	Cicilia Maria Krohling Peruzzo	PQ-1C	1
1	8	Elizabeth Bastos Duarte	PQ-1C	1
1	8	Adilson Odair Citelli	PQ-1C	2
1	8	Fernão Vitor Pessoa de Almeida Ramos	PQ-1C	2
1	8	Jacques Alkalai Wainberg	PQ-1C	2
1	8	Luiz Claudio Martino	PQ-1C	2
1	8	Ronaldo George Helal	PQ-1C	2
1	8	Ana Carolina Damboriarena Escosteguy	PQ-1D	1
1	8	Consuelo da Luz Lins	PQ-1D	1
1	8	Denise Maria Cogo	PQ-1D	1
1	8	Fernanda Glória Bruno	PQ-1D	1
1	8	Irene de Araújo Machado	PQ-1D	1
1	8	Ivana Bentes Oliveira	PQ-1D	1
1	8	Maria Helena Weber	PQ-1D	1
1	8	Maria Paula Sibilia	PQ-1D	1
1	8	Marialva Carlos Barbosa	PQ-1D	1
1	8	Mayra Rodrigues Gomes	PQ-1D	1
1	8	Sandra Lucia Amaral de Assis Reimao	PQ-1D	1
1	8	Suely Dadalti Fragoso	PQ-1D	1
1	8	Antonio Carlos Hohlfeldt	PQ-1D	2
1	8	Dênis Roberto Villas Boas de Moraes	PQ-1D	2
1	8	Eduardo Barreto Vianna Meditsch	PQ-1D	2
1	8	Eugênio Rondini Trivinho	PQ-1D	2
1	8	Everardo Pereira Guimarães Rocha	PQ-1D	2
1	8	João Batista de Macedo Freire Filho	PQ-1D	2
1	8	Micael Maiolino Herschmann	PQ-1D	2
1	8	Ada Cristina Machado Silveira	PQ-2	1
1	8	Alice Fátima Martins	PQ-2	1
1	8	Ana Cláudia Gruszynski	PQ-2	1
1	8	Ana Paula Goulart Ribeiro	PQ-2	1
1	8	Andrea França Martins	PQ-2	1
1	8	Angela Cristina Salgueiro Marques	PQ-2	1
1	8	Ângela Freire Prysthon	PQ-2	1
1	8	Anita Simis	PQ-2	1
1	8	Beatriz Becker	PQ-2	1
1	8	Cassilda Golin Costa	PQ-2	1
1	8	Cleusa Maria Andrade Scroferneker	PQ-2	1
1	8	Cristiane Freitas Gutfreind	PQ-2	1
1	8	Denise da Costa Oliveira Siqueira	PQ-2	1
1	8	Doris Fagundes Haussen	PQ-2	1
1	8	Eugenia Maria Mariano da Rocha Barichello	PQ-2	1
1	8	Fátima Cristina Regis Martins de Oliveira	PQ-2	1
1	8	Geane Carvalho Alzamora	PQ-2	1
1	8	Ieda Tucherman	PQ-2	1
1	8	Iluska Maria da Silva Coutinho	PQ-2	1
1	8	Isaltina Maria de Azevedo Mello Gomes	PQ-2	1
1	8	Katia Valeria Maciel Toledo	PQ-2	1
1	8	Liv Rebecca Sovik	PQ-2	1
1	8	Malena Segura Contrera	PQ-2	1
1	8	Marcia Benetti Machado	PQ-2	1
1	8	Márcia Franz Amaral	PQ-2	1
1	8	Maria Cristina Franco Ferraz	PQ-2	1
1	8	Maria Helena Braga e Vaz da Costa	PQ-2	1
1	8	Mariana Baltar Freire	PQ-2	1
1	8	Miriam de Souza Rossini	PQ-2	1
1	8	Nísia Martins do Rosário	PQ-2	1
1	8	Raquel da Cunha Recuero	PQ-2	1
1	8	Rosamaria Luiza de Melo Rocha	PQ-2	1
1	8	Rosana de Lima Soares	PQ-2	1
1	8	Sonia Virginia Moreira	PQ-2	1
1	8	Suzana Kilpp	PQ-2	1
1	8	Suzy dos Santos	PQ-2	1
1	8	Veneza Mayora Ronsini	PQ-2	1
1	8	Alberto Efendy Maldonado Gómez de la Torre	PQ-2	2
1	8	Alex Fernando Teixeira Primo	PQ-2	2
1	8	Alexandre Rocha da Silva	PQ-2	2
1	8	Arthur Autran Franco de Sá Neto	PQ-2	2
1	8	Bruno Souza Leal	PQ-2	2
1	8	Cesar Geraldo Guimarães	PQ-2	2
1	8	Denilson Lopes Silva	PQ-2	2
1	8	Edson Fernando Dalmonte	PQ-2	2
1	8	Eduardo Vicente	PQ-2	2
1	8	Eduardo Victorio Morettin	PQ-2	2
1	8	Elton Antunes	PQ-2	2
1	8	Eneus Trindade Barreto Filho	PQ-2	2
1	8	Erick Felinto de Oliveira	PQ-2	2
1	8	Felipe da Costa Trotta	PQ-2	2
1	8	Fernando Antônio Resende	PQ-2	2
1	8	Fernando do Nascimento Gonçalves	PQ-2	2
1	8	Francisco Paulo Jamil Almeida Marques	PQ-2	2
1	8	Giovandro Marcus Ferreira	PQ-2	2
1	8	Henrique Antoun	PQ-2	2
1	8	Jairo Getulio Ferreira	PQ-2	2
1	8	Jeder Silveira Janotti Junior	PQ-2	2
1	8	José Benjamim Picado Sousa e Silva	PQ-2	2
1	8	Luiz Antonio Mousinho Magalhães	PQ-2	2
1	8	Luiz Martins da Silva	PQ-2	2
1	8	Marcio de Vasconcellos Serelle	PQ-2	2
1	8	Maurício de Bragança	PQ-2	2
1	8	Mauricio Lissovsky	PQ-2	2
1	8	Mohammed ElHajji	PQ-2	2
1	8	Pedro Gilberto Gomes	PQ-2	2
1	8	Renato Luiz Pucci Junior	PQ-2	2
1	8	Rogério Christofoletti	PQ-2	2
1	8	Rogerio Luiz Covaleski	PQ-2	2
1	8	Rudimar Baldissera	PQ-2	2
1	8	Walter Teixeira Lima Junior	PQ-2	2
1	9	Claudia Lima Marques (Direito)	PQ-1A	1
1	9	Antonio Carlos Wolkmer	PQ-1A	2
1	9	Christian Guy Caubet	PQ-1A	2
1	9	João Maurício Leitão Adeodato	PQ-1A	2
1	9	Rosangela Lunardelli Cavallazzi	PQ-1B	1
1	9	Andreas Joachim Krell	PQ-1B	2
1	9	Miracy Barbosa de Sousa Gustin	PQ-1C	1
1	9	Carmen Beatriz de Lemos Tiburcio Rodrigues	PQ-1D	1
1	9	Gisele Guimaraes Cittadino	PQ-1D	1
1	9	Juliana Neuenschwander Magalhães	PQ-1D	1
1	9	Antonio Gomes Moreira Maués	PQ-1D	2
1	9	Artur Stamford da Silva	PQ-1D	2
1	9	José Alcebiades de Oliveira Junior	PQ-1D	2
1	9	Jose Luis Bolzan de Morais	PQ-1D	2
1	9	José Rubens Morato Leite	PQ-1D	2
1	9	Leonel Severo Rocha	PQ-1D	2
1	9	Luís Virgílio Afonso da Silva	PQ-1D	2
1	9	Marcelo Andrade Cattoni de Oliveira	PQ-1D	2
1	9	Marcelo Dias Varella	PQ-1D	2
1	9	Ricardo Marcelo Fonseca	PQ-1D	2
1	9	Ana Maria D´Ávila Lopes	PQ-2	1
1	9	Bethânia de Albuquerque Assy	PQ-2	1
1	9	Cecilia Caballero Lois	PQ-2	1
1	9	Claudia Rosane Roesler	PQ-2	1
1	9	Cristiane Derani	PQ-2	1
1	9	Deisy de Freitas Lima Ventura	PQ-2	1
1	9	Flaviane de Magalhães Barros	PQ-2	1
1	9	Katya Kozicki	PQ-2	1
1	9	Lília Maia de Morais Sales	PQ-2	1
1	9	Luciana Boiteux de Figueiredo Rodrigues	PQ-2	1
1	9	Marcia Nina Bernardes	PQ-2	1
1	9	Margarida Maria Lacombe Camargo	PQ-2	1
1	9	Maria Claudia Crespo Brauner	PQ-2	1
1	9	Maria Cristina Vidotte Blanco Tárrega	PQ-2	1
1	9	Maria Luiza Pereira de Alencar Mayer Feitosa	PQ-2	1
1	9	Maria Tereza Fonseca Dias	PQ-2	1
1	9	Mônia Clarissa Hennig Leal	PQ-2	1
1	9	Sandra Regina Martini	PQ-2	1
1	9	Solange Teles da Silva	PQ-2	1
1	9	Thais Luzia Colaco	PQ-2	1
1	9	Airton Lisle Cerqueira Leite Seelaender	PQ-2	2
1	9	Alberto do Amaral Junior	PQ-2	2
1	9	Augusto Jaeger Junior	PQ-2	2
1	9	Carlos Alberto Pereira das Neves Bolonha	PQ-2	2
1	9	Diogo Rosenthal Coutinho	PQ-2	2
1	9	Eduardo Carlos Bianca Bittar	PQ-2	2
1	9	Eduardo Ramalho Rabenhorst	PQ-2	2
1	9	Eduardo Ribeiro Moreira	PQ-2	2
1	9	George Rodrigo Bandeira Galindo	PQ-2	2
1	9	Germano André Doederlein Schwartz	PQ-2	2
1	9	Gustavo Ferreira Santos	PQ-2	2
1	9	Gustavo Silveira Siqueira	PQ-2	2
1	9	Horácio Wanderlei Rodrigues	PQ-2	2
1	9	Joao Ricardo Wanderley Dornelles	PQ-2	2
1	9	Joaquim Shiraishi Neto	PQ-2	2
1	9	Jose Augusto Fontoura Costa	PQ-2	2
1	9	José Carlos Moreira da Silva Filho	PQ-2	2
1	9	José Heder Benatti	PQ-2	2
1	9	Luiz Eduardo de Vasconcellos Figueira	PQ-2	2
1	9	Marcelo Campos Galuppo	PQ-2	2
1	9	Marcelo da Costa Pinto Neves	PQ-2	2
1	9	Marcos Vinício Chein Feres	PQ-2	2
1	9	Noel Struchiner	PQ-2	2
1	9	Orides Mezzaroba	PQ-2	2
1	9	Samuel Rodrigues Barbosa	PQ-2	2
1	9	Wilson Engelmann	PQ-2	2
1	9	Wladimir Barreto Lisboa	PQ-2	2
1	9	Yanko Marcius de Alencar Xavier	PQ-2	2
1	10	Maria da Conceicao Sampaio de Sousa (Economia)	PQ-1A	1
1	10	Marilda Antonia de Oliveira Sotomayor	PQ-1A	1
1	10	Ahmad Saeed Khan	PQ-1A	2
1	10	Fernando José Cardim de Carvalho	PQ-1A	2
1	10	Geraldo da Silva e Souza	PQ-1A	2
1	10	Gilberto Tadeu Lima	PQ-1A	2
1	10	Joanilio Rodolpho Teixeira	PQ-1A	2
1	10	João Victor Issler	PQ-1A	2
1	10	Joaquim Pinto de Andrade	PQ-1A	2
1	10	Marcelo de Paiva Abreu	PQ-1A	2
1	10	Marcelo Resende de Mendonça e Silva	PQ-1A	2
1	10	Naercio Aquino Menezes Filho	PQ-1A	2
1	10	Paulo Klinger Monteiro	PQ-1A	2
1	10	Pedro Luiz Valls Pereira	PQ-1A	2
1	10	Yony de Sa Barreto Sampaio	PQ-1A	2
1	10	Maria de Lourdes Rollemberg Mollo	PQ-1B	1
1	10	David Dequech Filho	PQ-1B	2
1	10	Gustavo Maurício Gonzaga	PQ-1B	2
1	10	Helder Ferreira de Mendonça	PQ-1B	2
1	10	João Eustáquio de Lima	PQ-1B	2
1	10	José Luís da Costa Oreiro	PQ-1B	2
1	10	Marcelo Savino Portugal	PQ-1B	2
1	10	Márcio Gomes Pinto Garcia	PQ-1B	2
1	10	Marco Antonio Cesar Bonomo	PQ-1B	2
1	10	Pedro Cavalcanti Gomes Ferreira	PQ-1B	2
1	10	Pedro Cezar Dutra Fonseca	PQ-1B	2
1	10	Maria Cristina Cacciamali	PQ-1C	1
1	10	Maria Helena Lavinas de Morais	PQ-1C	1
1	10	Benjamin Miranda Tabak	PQ-1C	2
1	10	Carlos Jose Caetano Bacha	PQ-1C	2
1	10	Humberto Luiz Ataíde Moreira	PQ-1C	2
1	10	Joao Luiz Maurity Saboia	PQ-1C	2
1	10	José Santiago Fajardo Barbachan	PQ-1C	2
1	10	Luis Henrique Bertolino Braido	PQ-1C	2
1	10	Marcelo Cunha Medeiros	PQ-1C	2
1	10	Marcelo J Moreira	PQ-1C	2
1	10	Mauricio Soares Bugarin	PQ-1C	2
1	10	Rodrigo Reis Soares	PQ-1C	2
1	10	Ana Lucia Kassouf	PQ-1D	1
1	10	Fabiana Fontes Rocha	PQ-1D	1
1	10	Tatiane Almeida de Menezes	PQ-1D	1
1	10	Ademar Ribeiro Romeiro	PQ-1D	2
1	10	Alexandre Barros da Cunha	PQ-1D	2
1	10	Álvaro Barrantes Hidalgo	PQ-1D	2
1	10	André Moreira Cunha	PQ-1D	2
1	10	André Portela Fernandes de Souza	PQ-1D	2
1	10	Antonio Carvalho Campos	PQ-1D	2
1	10	Bernardo de Vasconcellos Guimaraes	PQ-1D	2
1	10	Caio Ibsen Rodrigues de Almeida	PQ-1D	2
1	10	Carlos Aguiar de Medeiros	PQ-1D	2
1	10	Carlos Eugenio Ellery Lustosa da Costa	PQ-1D	2
1	10	Daniel Oliveira Cajueiro	PQ-1D	2
1	10	Decio Zylbersztajn	PQ-1D	2
1	10	Eduardo Amaral Haddad	PQ-1D	2
1	10	Eduardo Pontual Ribeiro	PQ-1D	2
1	10	Emerson Luís Lemos Marinho	PQ-1D	2
1	10	Enlinson Henrique Carvalho de Mattos	PQ-1D	2
1	10	Erly Cardoso Teixeira	PQ-1D	2
1	10	Eurilton Alves Araújo Júnior	PQ-1D	2
1	10	Fabio Augusto Reis Gomes	PQ-1D	2
1	10	Fernando Ferrari Filho	PQ-1D	2
1	10	Fernando Salgueiro Perobelli	PQ-1D	2
1	10	Francisco de Sousa Ramos	PQ-1D	2
1	10	Joao Manoel Pinho de Mello	PQ-1D	2
1	10	Joao Policarpo Rodrigues Lima	PQ-1D	2
1	10	Joaquim José Martins Guilhoto	PQ-1D	2
1	10	José Angelo Costa do Amor Divino	PQ-1D	2
1	10	Juliano Junqueira Assunção	PQ-1D	2
1	10	Leonardo Bandeira Rezende	PQ-1D	2
1	10	Luiz Fernando Rodrigues de Paula	PQ-1D	2
1	10	Luiz Ivan de Melo Castelar	PQ-1D	2
1	10	Marcelo Fernandes	PQ-1D	2
1	10	Marcelo José Braga	PQ-1D	2
1	10	Paulo Furquim de Azevedo	PQ-1D	2
1	10	Raul da Mota Silveira Neto	PQ-1D	2
1	10	Ricardo de Oliveira Cavalcanti	PQ-1D	2
1	10	Ricardo Dias de Oliveira Brito	PQ-1D	2
1	10	Sergio Pinheiro Firpo	PQ-1D	2
1	10	Victor Filipe Martins-da-Rocha	PQ-1D	2
1	10	Vladimir Kuhl Teles	PQ-1D	2
1	10	Ana Flavia Machado	PQ-2	1
1	10	Ana Paula Macedo de Avellar	PQ-2	1
1	10	Cristine Campos de Xavier Pinto	PQ-2	1
1	10	Elaine Toldo Pazello	PQ-2	1
1	10	Eliane Cristina de Araujo	PQ-2	1
1	10	Daniela Magalhaes Prates	PQ-2	1
1	10	Eva Yamila Amanda da Silva Catela	PQ-2	1
1	10	Flávia Lúcia Chein Feres	PQ-2	1
1	10	Heloisa Lee Burnquist	PQ-2	1
1	10	Kenya Valeria Micaela de Souza Noronha	PQ-2	1
1	10	Laura Valladão de Mattos	PQ-2	1
1	10	Leda Maria Paulani	PQ-2	1
1	10	Maria Dolores Montoya Diaz	PQ-2	1
1	10	Maria Sylvia Macchione Saes	PQ-2	1
1	10	Marília Fernandes Maciel Gomes	PQ-2	1
1	10	Marislei Nishijima	PQ-2	1
1	10	Marta dos Reis Castilho	PQ-2	1
1	10	Oriana Trindade de Almeida	PQ-2	1
1	10	Patrícia Verônica Pinheiro Sales Lima	PQ-2	1
1	10	Regina Carla Madalozzo	PQ-2	1
1	10	Viviani Silva Lirio	PQ-2	1
1	10	Adalmir Antonio Marquetti	PQ-2	2
1	10	Aderbal Oliveira Damasceno	PQ-2	2
1	10	Adolfo Sachsida	PQ-2	2
1	10	Alex Luiz Ferreira	PQ-2	2
1	10	Alexandre Gori Maia	PQ-2	2
1	10	Alexandre Macchione Saes	PQ-2	2
1	10	Alexandre Mendes Cunha	PQ-2	2
1	10	André Alves Portela Santos	PQ-2	2
1	10	Andre de Melo Modenesi	PQ-2	2
1	10	André Filipe Zago de Azevedo	PQ-2	2
1	10	Andrei Gomes Simonassi	PQ-2	2
1	10	Angelo Costa Gurgel	PQ-2	2
1	10	Augusto Mussi Alvim	PQ-2	2
1	10	Braz Ministerio de Camargo	PQ-2	2
1	10	Carlos Viana de Carvalho	PQ-2	2
1	10	Claudio Abramovay Ferraz do Amaral	PQ-2	2
1	10	Claudio Hamilton Matos dos Santos	PQ-2	2
1	10	Cláudio Ribeiro de Lucinda	PQ-2	2
1	10	Cleomar Gomes da Silva	PQ-2	2
1	10	Clesio Lourenco Xavier	PQ-2	2
1	10	Daniel Monte	PQ-2	2
1	10	Danilo Santa Cruz Coelho	PQ-2	2
1	10	Dante Mendes Aldrighi	PQ-2	2
1	10	David Daniel Turchick Rubin	PQ-2	2
1	10	Ecio de Farias Costa	PQ-2	2
1	10	Edson Paulo Domingues	PQ-2	2
1	10	Eduardo da Motta e Albuquerque	PQ-2	2
1	10	Eduardo Gonçalves	PQ-2	2
1	10	Eduardo Simões de Almeida	PQ-2	2
1	10	Eduardo Strachman	PQ-2	2
1	10	Emanuel Augusto Rodrigues Ornelas	PQ-2	2
1	10	Emerson Fernandes Marçal	PQ-2	2
1	10	Eraldo Sergio Barbosa Da Silva	PQ-2	2
1	10	Erik Alencar de Figueiredo	PQ-2	2
1	10	Fabricio Carneiro Linhares	PQ-2	2
1	10	Fernando Antonio Slaibe Postali	PQ-2	2
1	10	Fernando Pigeard de Almeida Prado	PQ-2	2
1	10	Flávio Ataliba Flexa Daltro Barreto	PQ-2	2
1	10	Flávio Augusto Ziegelmann	PQ-2	2
1	10	Flávio de Oliveira Gonçalves	PQ-2	2
1	10	Flavio Vilela Vieira	PQ-2	2
1	10	Francisco de Assis Costa	PQ-2	2
1	10	Gabriel Caldas Montes	PQ-2	2
1	10	Gilberto de Assis Libanio	PQ-2	2
1	10	Guilherme Valle Moura	PQ-2	2
1	10	Huáscar Fialho Pessali	PQ-2	2
1	10	Hugo Eduardo Araujo da Gama Cerqueira	PQ-2	2
1	10	Jaime José Orrillo Carhuajulca	PQ-2	2
1	10	Jaylson Jair da Silveira	PQ-2	2
1	10	Jefferson Andronio Ramundo Staduto	PQ-2	2
1	10	Joaquim Bento de Souza Ferreira Filho	PQ-2	2
1	10	Joilson Dias	PQ-2	2
1	10	Jose Heleno Faro	PQ-2	2
1	10	Jose Maria Ferreira Jardim da Silveira	PQ-2	2
1	10	Jose Nilo de Oliveira Junior	PQ-2	2
1	10	José Valentim Machado Vicente	PQ-2	2
1	10	Luciano Nakabashi	PQ-2	2
1	10	Luís Eduardo Afonso	PQ-2	2
1	10	Luis Fernando Oliveira de Araujo	PQ-2	2
1	10	Luiz Alberto Esteves	PQ-2	2
1	10	Luiz Guilherme Dácar da Silva Scorzafave	PQ-2	2
1	10	Marcelo Bentes Diniz	PQ-2	2
1	10	Marcelo de Oliveira Torres	PQ-2	2
1	10	Marcelo Leite de Moura e Silva	PQ-2	2
1	10	Marcelo Luiz Curado	PQ-2	2
1	10	Marcelo Rodrigues dos Santos	PQ-2	2
1	10	Márcio Poletti Laurini	PQ-2	2
1	10	Marco Flávio da Cunha Resende	PQ-2	2
1	10	Marco Lyrio	PQ-2	2
1	10	Mario Augusto Bertella	PQ-2	2
1	10	Mauricio Cortez Reis	PQ-2	2
1	10	Maurício Vaz Lobo Bittencourt	PQ-2	2
1	10	Mauro Rodrigues Jr	PQ-2	2
1	10	Moises de Andrade Resende Filho	PQ-2	2
1	10	Nelson Leitão Paes	PQ-2	2
1	10	Newton Paulo Bueno	PQ-2	2
1	10	Octavio Augusto Camargo Conceição	PQ-2	2
1	10	Orlando Monteiro da Silva	PQ-2	2
1	10	Paulo Aguiar do Monte	PQ-2	2
1	10	Paulo Dabdab Waquil	PQ-2	2
1	10	Paulo de Andrade Jacinto	PQ-2	2
1	10	Paulo Roberto Amorim Loureiro	PQ-2	2
1	10	Paulo Rogério Faustino Matos	PQ-2	2
1	10	Pedro Garcia Duarte	PQ-2	2
1	10	Pery Francisco Assis Shikida	PQ-2	2
1	10	Raydonal Ospina Martínez	PQ-2	2
1	10	Renato de Castro Garcia	PQ-2	2
1	10	Ricardo da Silva Freguglia	PQ-2	2
1	10	Ricardo Machado Ruiz	PQ-2	2
1	10	Ricardo Silva Azevedo Araujo	PQ-2	2
1	10	Roberto de Goes Ellery Junior	PQ-2	2
1	10	Roberto Meurer	PQ-2	2
1	10	Roberto Tatiwa Ferreira	PQ-2	2
1	10	Rodrigo Ferreira Simões	PQ-2	2
1	10	Rodrigo Menon Simões Moita	PQ-2	2
1	10	Rogério Arthmar	PQ-2	2
1	10	Rogerio Pereira de Andrade	PQ-2	2
1	10	Ronaldo de Albuquerque e Arraes	PQ-2	2
1	10	Rudinei Toneto Junior	PQ-2	2
1	10	Sérgio Kannebley Júnior	PQ-2	2
1	10	Umberto Antonio Sesso Filho	PQ-2	2
1	10	Vitor Augusto Ozaki	PQ-2	2
1	10	Vladimir Pinheiro Ponczek	PQ-2	2
1	10	Wagner Piazza Gaglianone	PQ-2	2
1	10	Wilfredo Fernando Leiva Maldonado	PQ-2	2
1	10	Wilson da Cruz Vieira	PQ-2	2
1	1001	Karla Maria Damiano Teixeira	PQ-2	1
1	11	Acacia Zeneida Kuenzer (Educação)	PQ-1A	1
1	11	Ana Ivenicki	PQ-1A	1
1	11	Belmira Amélia de Barros Oliveira Bueno	PQ-1A	1
1	11	Dalila Andrade Oliveira	PQ-1A	1
1	11	Denise Balarine Cavalheiro Leite	PQ-1A	1
1	11	Flávia Obino Corrêa Werle	PQ-1A	1
1	11	HERMENGARDA ALVES LUDKE Menga Lüdke	PQ-1A	1
1	11	Lucíola Licínio de Castro Paixão Santos	PQ-1A	1
1	11	Maria Aparecida Viggiani Bicudo	PQ-1A	1
1	11	Maria Ciavatta	PQ-1A	1
1	11	Maria da Graca Nicoletti Mizukami	PQ-1A	1
1	11	Maria Isabel da Cunha	PQ-1A	1
1	11	Marilia Costa Morosini	PQ-1A	1
1	11	Marilia Pontes Sposito	PQ-1A	1
1	11	Nilda Guimarães Alves	PQ-1A	1
1	11	Rosaly Hermengarda Lima Brandão Zaia Brandao	PQ-1A	1
1	11	Selma Garrido Pimenta	PQ-1A	1
1	11	Vera Maria Ferrão Candau	PQ-1A	1
1	11	Alceu Ravanello Ferraro	PQ-1A	2
1	11	Antonio Flavio Barbosa Moreira	PQ-1A	2
1	11	Carlos Roberto Jamil Cury	PQ-1A	2
1	11	Eduardo Fleury Mortimer	PQ-1A	2
1	11	Gaudencio Frigotto	PQ-1A	2
1	11	Luciano Mendes de Faria Filho	PQ-1A	2
1	11	Luiz Antonio Constant Rodrigues da Cunha	PQ-1A	2
1	11	Nelio Marco Vincenzo Bizzo	PQ-1A	2
1	11	Roberto Nardi	PQ-1A	2
1	11	Alda Judith Alves Mazzotti	PQ-1B	1
1	11	Dagmar Elisabeth Estermann Meyer	PQ-1B	1
1	11	Denice Barbara Catani	PQ-1B	1
1	11	Elizabeth Fernandes de Macedo	PQ-1B	1
1	11	Evely Boruchovitch	PQ-1B	1
1	11	Ilma Passos Alencastro Veiga	PQ-1B	1
1	11	Isabel Gomes Rodrigues Martins	PQ-1B	1
1	11	Jesuina Lopes de Almeida Pacca	PQ-1B	1
1	11	Lílian de Aragão Bastos do Valle	PQ-1B	1
1	11	Maria Alice de Lima Gomes Nogueira	PQ-1B	1
1	11	Maria Helena Camara Bastos	PQ-1B	1
1	11	Maria Helena Menna Barreto Abrahão	PQ-1B	1
1	11	Sonia Kramer	PQ-1B	1
1	11	Antonio Alvaro Soares Zuin	PQ-1B	2
1	11	Antonio Vicente Marafioti Garnica	PQ-1B	2
1	11	Bruno Pucci	PQ-1B	2
1	11	Charbel Niño El-Hani	PQ-1B	2
1	11	Danilo Romeu Streck	PQ-1B	2
1	11	Joao dos Reis Silva Junior	PQ-1B	2
1	11	Lucidio Bianchetti	PQ-1B	2
1	11	Marcelo de Carvalho Borba	PQ-1B	2
1	11	Mauricio Pietrocola Pinto de Oliveira	PQ-1B	2
1	11	Nelson De Luca Pretto	PQ-1B	2
1	11	Sadao Omote	PQ-1B	2
1	11	Vitor Henrique Paro	PQ-1B	2
1	11	Wenceslau Goncalves Neto	PQ-1B	2
1	11	Alice Ribeiro Casimiro Lopes	PQ-1C	1
1	11	Anete Abramowicz	PQ-1C	1
1	11	Cynthia Greive Veiga	PQ-1C	1
1	11	Diana Gonçalves Vidal	PQ-1C	1
1	11	Eniceia Goncalves Mendes	PQ-1C	1
1	11	Fernanda Ostermann	PQ-1C	1
1	11	Gelsa Knijnik	PQ-1C	1
1	11	Maria Antônia de Souza	PQ-1C	1
1	11	Maria Auxiliadora Moreira dos Santos Schmidt	PQ-1C	1
1	11	Maria Cristina Soares de Gouvea	PQ-1C	1
1	11	Maria Jose Pereira Monteiro de Almeida	PQ-1C	1
1	11	Marília Pinto de Carvalho	PQ-1C	1
1	11	Marisa Bittar	PQ-1C	1
1	11	Marta Maria Chagas de Carvalho	PQ-1C	1
1	11	Miriam Struchiner	PQ-1C	1
1	11	Nadja Mara Amilibia Hermann	PQ-1C	1
1	11	Paula Regina Costa Ribeiro	PQ-1C	1
1	11	Rosa Fatima de Souza	PQ-1C	1
1	11	Rosa Maria Bueno Fischer	PQ-1C	1
1	11	Rosa Maria Hessel Silveira	PQ-1C	1
1	11	Sandra Mara Corazza	PQ-1C	1
1	11	Selva Guimarães	PQ-1C	1
1	11	Sofia Lerche Vieira	PQ-1C	1
1	11	Antonio Carlos Rodrigues de Amorim	PQ-1C	2
1	11	Carlos Eduardo Laburú	PQ-1C	2
1	11	Décio Gatti Júnior	PQ-1C	2
1	11	Eduardo Jose Manzini	PQ-1C	2
1	11	João Ferreira de Oliveira	PQ-1C	2
1	11	Jose Armando Valente	PQ-1C	2
1	11	José Gonçalves Gondra	PQ-1C	2
1	11	Marcelo Giordan Santos	PQ-1C	2
1	11	Miguel Gonzalez Arroyo	PQ-1C	2
1	11	Newton Duarte	PQ-1C	2
1	11	Reinaldo Matias Fleuri	PQ-1C	2
1	11	Sergio Haddad	PQ-1C	2
1	11	Silvio Donizetti de Oliveira Gallo	PQ-1C	2
1	11	Walter Omar Kohan	PQ-1C	2
1	11	Ana Luiza Bustamante Smolka	PQ-1D	1
1	11	Ana Maria de Andrade Caldeira	PQ-1D	1
1	11	Ana Maria de Oliveira Galvão	PQ-1D	1
1	11	Ana Maria Saul	PQ-1D	1
1	11	Carmen Lucia Brancaglion Passos	PQ-1D	1
1	11	Clarilza Prado de Sousa	PQ-1D	1
1	11	Deise Mancebo	PQ-1D	1
1	11	Denise de Freitas	PQ-1D	1
1	11	Edla Eggert	PQ-1D	1
1	11	Flávia Inês Schilling	PQ-1D	1
1	11	Flavia Rezende Valle dos Santos	PQ-1D	1
1	11	Inês Barbosa de Oliveira	PQ-1D	1
1	11	Iria Brzezinski	PQ-1D	1
1	11	Isabel Cristina de Moura Carvalho	PQ-1D	1
1	11	Ivani Catarina Arantes Fazenda	PQ-1D	1
1	11	Margarete Axt	PQ-1D	1
1	11	Maria Clara Bueno Fischer	PQ-1D	1
1	11	Maria Cristina Gomes Machado	PQ-1D	1
1	11	Maria Elizabeth Bianconcini Trindade Morato Pint	PQ-1D	1
1	11	Maria Teresa de Assunção Freitas	PQ-1D	1
1	11	Marlucy Alves Paraíso	PQ-1D	1
1	11	Marly Amarilha	PQ-1D	1
1	11	Mary Rangel	PQ-1D	1
1	11	Maura Corcini Lopes	PQ-1D	1
1	11	Olinda Evangelista	PQ-1D	1
1	11	Rita Vieira de Figueiredo	PQ-1D	1
1	11	Rosalia Maria Duarte	PQ-1D	1
1	11	Rosana Glat	PQ-1D	1
1	11	Rosária da Silva Justi	PQ-1D	1
1	11	Roseli Fischmann	PQ-1D	1
1	11	Salete Linhares Queiroz	PQ-1D	1
1	11	Sandra Lucia Escovedo Selles	PQ-1D	1
1	11	Silvania Sousa do Nascimento	PQ-1D	1
1	11	Tânia Maria Figueiredo Braga Garcia	PQ-1D	1
1	11	Terezinha Oliveira	PQ-1D	1
1	11	Thais Nivia de Lima e Fonseca	PQ-1D	1
1	11	Vera Lúcia Bueno Fartes	PQ-1D	1
1	11	Vera Maria Vidal Peroni	PQ-1D	1
1	11	Vera Teresa Valdemarin	PQ-1D	1
1	11	Wivian Weller	PQ-1D	1
1	11	Álvaro Luiz Moreira Hypolito	PQ-1D	2
1	11	Amarilio Ferreira Junior	PQ-1D	2
1	11	Artur Gomes de Morais	PQ-1D	2
1	11	Bernardo Jefferson de Oliveira	PQ-1D	2
1	11	Carlos Frederico Bernardo Loureiro	PQ-1D	2
1	11	Carlos Henrique de Carvalho	PQ-1D	2
1	11	Charliton José dos Santos Machado	PQ-1D	2
1	11	Dario Fiorentini	PQ-1D	2
1	11	Eduardo Adolfo Terrazzan	PQ-1D	2
1	11	Eduardo Calil de Oliveira	PQ-1D	2
1	11	Elizeu Clementino de Souza	PQ-1D	2
1	11	Giovanni Semeraro	PQ-1D	2
1	11	Iran Abreu Mendes	PQ-1D	2
1	11	Isauro Beltrán Nuñez	PQ-1D	2
1	11	José Claudio Del Pino	PQ-1D	2
1	11	Leandro de Lajonquière	PQ-1D	2
1	11	Lucio Kreutz	PQ-1D	2
1	11	Luiz Marcelo de Carvalho	PQ-1D	2
1	11	Marcos Francisco Martins	PQ-1D	2
1	11	Marcos Villela Pereira	PQ-1D	2
1	11	Marcus Aurelio Taborda de Oliveira	PQ-1D	2
1	11	Marcus Vinicius da Cunha	PQ-1D	2
1	11	Mauricio Compiani	PQ-1D	2
1	11	Pablo Antonio Amadeo Gentili	PQ-1D	2
1	11	Paulo Rennes Marcal Ribeiro	PQ-1D	2
1	11	Ramon de Oliveira	PQ-1D	2
1	11	Romualdo Luiz Portela de Oliveira	PQ-1D	2
1	11	Samuel de Souza Neto	PQ-1D	2
1	11	Sergio de Mello Arruda	PQ-1D	2
1	11	Valdo Hermes de Lima Barcelos	PQ-1D	2
1	11	Wagner Bandeira Andriola	PQ-1D	2
1	11	Wagner Rodrigues Valente	PQ-1D	2
1	11	Wildson Luiz Pereira dos Santos	PQ-1D	2
1	11	Adir Casaro Nascimento	PQ-2	1
1	11	Agueda Bernardete Bittencourt	PQ-2	1
1	11	Alessandra Arce Hai	PQ-2	1
1	11	Alicia Maria Catalano de Bonamino	PQ-2	1
1	11	Aline Maria de Medeiros Rodrigues Reali	PQ-2	1
1	11	Ana Chrystina Venancio Mignot	PQ-2	1
1	11	Ana Cristina Coll Delgado	PQ-2	1
1	11	Ana Maria Falcão de Aragão	PQ-2	1
1	11	Ana Maria Ferreira da Costa Monteiro	PQ-2	1
1	11	Ana Maria Fonseca de Almeida	PQ-2	1
1	11	Ana Maria Fontenelle Catrib	PQ-2	1
1	11	Ana Maria Rabelo Gomes	PQ-2	1
1	11	Ana Waleska Pollo Campos Mendonça	PQ-2	1
1	11	Andréa Barbosa Gouveia	PQ-2	1
1	11	Andreia Guerra de Moraes	PQ-2	1
1	11	Anna Augusta Sampaio de Oliveira	PQ-2	1
1	11	Beatriz Maria Boéssio Atrib Zanchet	PQ-2	1
1	11	Berenice Corsetti	PQ-2	1
1	11	Bettina Steren dos Santos	PQ-2	1
1	11	Carlota Boto	PQ-2	1
1	11	Carmen Fernandez	PQ-2	1
1	11	Carmen Lúcia Soares	PQ-2	1
1	11	Carmen Teresa Gabriel Le Ravallec	PQ-2	1
1	11	Célia Maria Carolino Pires	PQ-2	1
1	11	Célia Regina Vendramini	PQ-2	1
1	11	Cibelle Celestino Silva	PQ-2	1
1	11	Claudia Maria Costa Alves de Oliveira	PQ-2	1
1	11	Cláudia Maria Mendes Gontijo	PQ-2	1
1	11	Cláudia Pereira Vianna	PQ-2	1
1	11	Cláudia Regina Flores	PQ-2	1
1	11	Cleoni Maria Barboza Fernandes	PQ-2	1
1	11	Cristina Broglia Feitosa de Lacerda	PQ-2	1
1	11	Dagmar Aparecida Cynthia França Hunger	PQ-2	1
1	11	Débora Deliberato	PQ-2	1
1	11	Dinora Tereza Zucchetti	PQ-2	1
1	11	Doris Pires Vargas Bolzan	PQ-2	1
1	11	Dulce Márcia Cruz	PQ-2	1
1	11	Edna Maria Querido de Oliveira Chamon	PQ-2	1
1	11	Elí Terezinha Henn Fabris	PQ-2	1
1	11	Eliane Brigida Morais Falcao	PQ-2	1
1	11	Eliane Schlemmer	PQ-2	1
1	11	Elisete Medianeira Tomazetti	PQ-2	1
1	11	Eneida Oto Shiroma	PQ-2	1
1	11	Ester Fraga Vilas-Bôas Carvalho do Nascimento	PQ-2	1
1	11	Eurize Caldas Pessanha	PQ-2	1
1	11	Fabiana de Amorim Marcello	PQ-2	1
1	11	Flávia Brocchetto Ramos	PQ-2	1
1	11	Giana Lange do Amaral	PQ-2	1
1	11	Guaracira Gouvêa de Sousa	PQ-2	1
1	11	Helena Amaral da Fontoura	PQ-2	1
1	11	Helena Noronha Cury	PQ-2	1
1	11	Heloísa Helena Pimenta Rocha	PQ-2	1
1	11	Iara Tatiana Bonin	PQ-2	1
1	11	Inês Assunção de Castro Teixeira	PQ-2	1
1	11	Ione Ribeiro Valle	PQ-2	1
1	11	Irinéa de Lourdes Batista	PQ-2	1
1	11	Isabel Alice Oswaldo Monteiro Lelis	PQ-2	1
1	11	Isabel Cristina Alves da Silva Frade	PQ-2	1
1	11	Ivany Pinto Nascimento	PQ-2	1
1	11	Jane Soares de Almeida	PQ-2	1
1	11	Janete Magalhaes Carvalho	PQ-2	1
1	11	Janete Maria Lins de Azevedo	PQ-2	1
1	11	Joana Paulin Romanowski	PQ-2	1
1	11	Joyce Mary Adam	PQ-2	1
1	11	Laeda Bezerra Machado	PQ-2	1
1	11	Lana Mara de Castro Siman	PQ-2	1
1	11	Leila Maria Ferreira Salles	PQ-2	1
1	11	Leila Regina d'Oliveira de Paula Nunes	PQ-2	1
1	11	Libânia Nacif Xavier	PQ-2	1
1	11	Liliana Soares Ferreira	PQ-2	1
1	11	Lodenir Becker Karnopp	PQ-2	1
1	11	Lourdes Helena da Silva	PQ-2	1
1	11	Lourdes Maria Werle de Almeida	PQ-2	1
1	11	Luciane Maria Schlindwein	PQ-2	1
1	11	Magda Floriana Damiani	PQ-2	1
1	11	Márcia Cristina de Costa Trindade Cyrino	PQ-2	1
1	11	Marcia Ondina Vieira Ferreira	PQ-2	1
1	11	Marcia Regina F de Brito	PQ-2	1
1	11	Marcia Serra Ferreira	PQ-2	1
1	11	Maria Amelia do Rosario Santoro Franco	PQ-2	1
1	11	Maria Apparecida Campos Mamede Neves	PQ-2	1
1	11	Maria Arisnete Camara de Morais	PQ-2	1
1	11	Maria Celi Chaves Vasconcelos	PQ-2	1
1	11	Maria da Conceição Ferreira Reis Fonseca	PQ-2	1
1	11	Maria da Conceição Ferrer Botelho Sgadari Pass	PQ-2	1
1	11	Maria das Graças Rodrigues Paulino	PQ-2	1
1	11	Maria de Fátima Costa de Paula	PQ-2	1
1	11	Maria Eugênia de Lima e Montes Castanho	PQ-2	1
1	11	Maria Eulina Pessoa de Carvalho	PQ-2	1
1	11	Maria Eunice Ribeiro Marcondes	PQ-2	1
1	11	Maria Ines Galvão Flores Marcondes de Souza	PQ-2	1
1	11	Maria Inês Gasparetto Higuchi	PQ-2	1
1	11	Maria Juraci Maia Cavalcante	PQ-2	1
1	11	Maria Laura Magalhães Gomes	PQ-2	1
1	11	Maria Manuela Alves Garcia	PQ-2	1
1	11	Maria Rita de Almeida Toledo	PQ-2	1
1	11	Maria Rita de Assis César	PQ-2	1
1	11	Maria Stephanou	PQ-2	1
1	11	Maria Suzana de Stefano Menin	PQ-2	1
1	11	Maria Teresa Esteban do Valle	PQ-2	1
1	11	Maria Teresa Santos Cunha	PQ-2	1
1	11	Marilda Aparecida Behrens	PQ-2	1
1	11	Marilena Bittar	PQ-2	1
1	11	Marília Freitas de Campos Tozoni-Reis	PQ-2	1
1	11	Marlene Ribeiro	PQ-2	1
1	11	Marta Luz Sisson de Castro	PQ-2	1
1	11	Martha Marandino	PQ-2	1
1	11	Martha Tristão	PQ-2	1
1	11	Maurilane de Souza Biccas	PQ-2	1
1	11	Michele Tomoko Sato	PQ-2	1
1	11	Monica Ribeiro da Silva	PQ-2	1
1	11	Nadia Aparecida de Souza	PQ-2	1
1	11	Neusa Maria Dal Ri	PQ-2	1
1	11	Olgaíses Cabral Maués	PQ-2	1
1	11	Pura Lúcia Oliver Martins	PQ-2	1
1	11	Raquel Goulart Barreto	PQ-2	1
1	11	Regina Luzia Corio de Buriasco	PQ-2	1
1	11	Regina Tereza Cestari de Oliveira	PQ-2	1
1	11	Renata Junqueira de Souza	PQ-2	1
1	11	Rita de Cássia da Silva Oliveira	PQ-2	1
1	11	Rita Marisa Ribes Pereira	PQ-2	1
1	11	Roseli Esquerdo Lopes	PQ-2	1
1	11	Roseli Rodrigues de Mello	PQ-2	1
1	11	Rosimar Serena Siqueira Esquinsani	PQ-2	1
1	11	Sandra Maria Pinto Magina	PQ-2	1
1	11	Selma de Cássia Martinelli	PQ-2	1
1	11	Silvia Alicia Martínez	PQ-2	1
1	11	Silvia Maria de Aguiar Isaia	PQ-2	1
1	11	Silvia Maria Nóbrega-Therrien	PQ-2	1
1	11	Simone Zanon Moschen	PQ-2	1
1	11	Siobhan Victoria Healy	PQ-2	1
1	11	Sonia Maria Rummert	PQ-2	1
1	11	Soraia Napoleão Freitas	PQ-2	1
1	11	Sueli Édi Rufini	PQ-2	1
1	11	Susana Inês Molon	PQ-2	1
1	11	Sylvia Helena Souza da Silva Batista	PQ-2	1
1	11	Tânia Maria Baibich	PQ-2	1
1	11	Terciane Ângela Luchese	PQ-2	1
1	11	Theresa Maria de Freitas Adrião	PQ-2	1
1	11	Valéria Amorim Arantes de Araújo	PQ-2	1
1	11	Vani Moreira Kenski	PQ-2	1
1	11	Vânia Gomes Zuin	PQ-2	1
1	11	Vera Helena Ferraz de Siqueira	PQ-2	1
1	11	Vera Lucia Gaspar da Silva	PQ-2	1
1	11	Vera Lúcia Jacob Chaves	PQ-2	1
1	11	Vilma Lení Nista-Piccolo	PQ-2	1
1	11	Wilma de Nazaré Baía Coelho	PQ-2	1
1	11	Adair Mendes Nacarato	PQ-2	1
1	11	Ademir José Rosso	PQ-2	2
1	11	Adolfo Ignacio Calderón	PQ-2	2
1	11	Alfredo Macedo Gomes	PQ-2	2
1	11	Alvaro Chrispino	PQ-2	2
1	11	Amarildo Luiz Trevisan	PQ-2	2
1	11	Ângelo Ricardo de Souza	PQ-2	2
1	11	Antonio Jorge Goncalves Soares	PQ-2	2
1	11	Bruno Bontempi Júnior	PQ-2	2
1	11	Carlos Alberto Lucena	PQ-2	2
1	11	Carlos Alberto Marques	PQ-2	2
1	11	Cesar Augusto Castro	PQ-2	2
1	11	César Donizetti Pereira Leite	PQ-2	2
1	11	Cláudio Almir Dalbosco	PQ-2	2
1	11	Cleber Gibbon Ratto	PQ-2	2
1	11	Cristiano Rodrigues de Mattos	PQ-2	2
1	11	Domingos Leite Lima Filho	PQ-2	2
1	11	Edvaldo Souza Couto	PQ-2	2
1	11	Fernando Selmar Rocha Fidalgo	PQ-2	2
1	11	Francisco Ângelo Coutinho	PQ-2	2
1	11	Gilberto Ferreira da Silva	PQ-2	2
1	11	Irlen Antônio Gonçalves	PQ-2	2
1	11	Ives Solano Araujo	PQ-2	2
1	11	Jarbas Santos Vieira	PQ-2	2
1	11	Jose Claudinei Lombardi	PQ-2	2
1	11	José dos Santos Rodrigues	PQ-2	2
1	11	José Licinio Backes	PQ-2	2
1	11	Juarez Tarcisio Dayrell	PQ-2	2
1	11	Julio Roberto Groppa Aquino	PQ-2	2
1	11	Juvenal Zanchetta Junior	PQ-2	2
1	11	Kazumi Munakata	PQ-2	2
1	11	Laércio Ferracioli	PQ-2	2
1	11	Leôncio José Gomes Soares	PQ-2	2
1	11	Luís Antonio Groppo	PQ-2	2
1	11	Luiz Alberto Pilatti	PQ-2	2
1	11	Luiz Augusto Coimbra de Rezende Filho	PQ-2	2
1	11	Luiz Fernandes Dourado	PQ-2	2
1	11	Marcelo Almeida Bairral	PQ-2	2
1	11	Marcelo Alves Barros	PQ-2	2
1	11	Marcelo Gustavo Andrade de Souza	PQ-2	2
1	11	Marcio da Costa	PQ-2	2
1	11	Marco Antonio Barbosa Braga	PQ-2	2
1	11	Marcos Cezar de Freitas	PQ-2	2
1	11	Marcos Garcia Neira	PQ-2	2
1	11	Marcus Levy Albino Bencostta	PQ-2	2
1	11	Mário Luiz Neves de Azevedo	PQ-2	2
1	11	Márlon Herbert Flora Barbosa Soares	PQ-2	2
1	11	Méricles Thadeu Moretti	PQ-2	2
1	11	Moysés Kuhlmann Júnior	PQ-2	2
1	11	Nevio de Campos	PQ-2	2
1	11	Nicholas Davies	PQ-2	2
1	11	Nildo Alves Batista	PQ-2	2
1	11	Norberto Dallabrida	PQ-2	2
1	11	Orlando Gomes de Aguiar Júnior	PQ-2	2
1	11	Paulo Alves Porto	PQ-2	2
1	11	Paulo Cesar Rodrigues Carrano	PQ-2	2
1	11	Paulo Vinicius Baptista da Silva	PQ-2	2
1	11	Pedro Angelo Pagni	PQ-2	2
1	11	Pedro Benjamim Carvalho Silva Garcia	PQ-2	2
1	11	Raul Aragão Martins	PQ-2	2
1	11	Renato Jose de Oliveira	PQ-2	2
1	11	Roberto Leher	PQ-2	2
1	11	Ronaldo Marcos de Lima Araujo	PQ-2	2
1	11	Saddo Ag Almouloud	PQ-2	2
1	11	Salomao Antonio Mufarrej Hage	PQ-2	2
1	11	Samuel Mendonça	PQ-2	2
1	11	Ulisses Ferreira de Araújo	PQ-2	2
1	11	Vinicio de Macedo Santos	PQ-2	2
1	12	Itala Maria Loffredo D'Ottaviano (Filosofia)	PQ-1A	1
1	12	Marilena de Souza Chaui	PQ-1A	1
1	12	Ivan Domingues	PQ-1A	2
1	12	Luiz Henrique Lopes dos Santos	PQ-1A	2
1	12	Nelson Gonçalves Gomes	PQ-1A	2
1	12	Newton Carneiro Affonso da Costa	PQ-1A	2
1	12	Oswaldo Chateaubriand Filho	PQ-1A	2
1	12	Paulo Eduardo Arantes	PQ-1A	2
1	12	Raul Ferreira Landim Filho	PQ-1A	2
1	12	Renato Janine Ribeiro	PQ-1A	2
1	12	Ricardo Ribeiro Terra	PQ-1A	2
1	12	Roberto Cabral de Melo Machado	PQ-1A	2
1	12	Fátima Regina Rodrigues Évora	PQ-1B	1
1	12	Lia Levy	PQ-1B	1
1	12	Scarlett Zerbetto Marton	PQ-1B	1
1	12	Alberto Oliva	PQ-1B	2
1	12	Alvaro Luiz Montenegro Valls	PQ-1B	2
1	12	Carlos Alberto Ribeiro de Moura	PQ-1B	2
1	12	Décio Krause	PQ-1B	2
1	12	Francisco Antonio de Moraes Accioli Doria	PQ-1B	2
1	12	João Carlos Salles Pires da Silva	PQ-1B	2
1	12	Jose Raimundo Maia Neto	PQ-1B	2
1	12	Luiz Carlos Pinheiro Dias Pereira	PQ-1B	2
1	12	Luiz Henrique de Araujo Dutra	PQ-1B	2
1	12	Marco Antonio Caron Ruffino	PQ-1B	2
1	12	Marco Antonio de Avila Zingano	PQ-1B	2
1	12	Marcos Severino Nobre	PQ-1B	2
1	12	Newton Bignotto de Souza	PQ-1B	2
1	12	Oswaldo Giacoia Junior	PQ-1B	2
1	12	Paulo Cesar Coelho Abrantes	PQ-1B	2
1	12	Paulo Francisco Estrella Faria	PQ-1B	2
1	12	Rodrigo Antonio de Paiva Duarte	PQ-1B	2
1	12	Walter Alexandre Carnielli	PQ-1B	2
1	12	Wilson John Pessoa Mendonça	PQ-1B	2
1	12	Ethel Menezes Rocha	PQ-1C	1
1	12	Maria Clara Marques Dias	PQ-1C	1
1	12	Maria das Graças de Souza	PQ-1C	1
1	12	Arley Ramos Moreno	PQ-1C	2
1	12	Edgar da Rocha Marques	PQ-1C	2
1	12	Ernani Pinheiro Chaves	PQ-1C	2
1	12	Ernesto Perini Frizzera da Mota Santos	PQ-1C	2
1	12	Ernildo Jacob Stein	PQ-1C	2
1	12	Jairo José da Silva	PQ-1C	2
1	12	João Carlos Kfouri Quartim de Moraes	PQ-1C	2
1	12	Joao de Fernandes Teixeira	PQ-1C	2
1	12	João Vergílio Gallerani Cuter	PQ-1C	2
1	12	Lucas Angioni	PQ-1C	2
1	12	Luiz Bernardo Leite Araujo	PQ-1C	2
1	12	Marcos André Gleizer	PQ-1C	2
1	12	Ricardo José Corrêa Barbosa	PQ-1C	2
1	12	Roberto Horacio de Sa Pereira	PQ-1C	2
1	12	Róbson Ramos dos Reis	PQ-1C	2
1	12	Ulysses Pinheiro	PQ-1C	2
1	12	Déborah Danowski	PQ-1D	1
1	12	Maria de Lourdes Alves Borges	PQ-1D	1
1	12	Maria Eunice Quilici Gonzalez	PQ-1D	1
1	12	Maria Isabel de Magalhães Papaterra Limongi	PQ-1D	1
1	12	Adriano Naves de Brito	PQ-1D	2
1	12	Andre de Macedo Duarte	PQ-1D	2
1	12	André Jacques Louis Adrien Berten	PQ-1D	2
1	12	André Leclerc	PQ-1D	2
1	12	Antonio Edmilson Paschoal	PQ-1D	2
1	12	Daniel Omar Perez	PQ-1D	2
1	12	Delamar José Volpato Dutra	PQ-1D	2
1	12	Dirk Greimann	PQ-1D	2
1	12	Joao Carlos Brum Torres	PQ-1D	2
1	12	Luiz Fernando Batista Franklin de Matos	PQ-1D	2
1	12	Marcelo Esteban Coniglio	PQ-1D	2
1	12	Marco Aurélio Werle	PQ-1D	2
1	12	Moacyr Ayres Novaes Filho	PQ-1D	2
1	12	Nythamar Hilario Fernandes de Oliveira Junior	PQ-1D	2
1	12	Richard Theisen Simanke	PQ-1D	2
1	12	Vinicius Berlendis de Figueiredo	PQ-1D	2
1	12	Débora Cristina Morato Pinto	PQ-2	1
1	12	Karla de Almeida Chediak	PQ-2	1
1	12	Livia Mara Guimarães	PQ-2	1
1	12	Márcia Cristina Ferreira Gonçalves	PQ-2	1
1	12	Maria Lucia Mello e Oliveira Cacciola	PQ-2	1
1	12	Mariana Claudia Broens	PQ-2	1
1	12	Patricia Maria Kauark Leite	PQ-2	1
1	12	Rosa Maria Dias	PQ-2	1
1	12	Sofia Inês Albornoz Stein	PQ-2	1
1	12	Yara Adario Frateschi	PQ-2	1
1	12	Abel Lassalle Casanave	PQ-2	2
1	12	Adriano Correia Silva	PQ-2	2
1	12	Alberto Ribeiro Gonçalves de Barros	PQ-2	2
1	12	Alcino Eduardo Bonella	PQ-2	2
1	12	Aldo Lopes Dinucci	PQ-2	2
1	12	Alfredo Santiago Culleton	PQ-2	2
1	12	André da Silva Porto	PQ-2	2
1	12	Bento Prado de Almeida Ferraz Neto	PQ-2	2
1	12	Cesar Candiotto	PQ-2	2
1	12	Christian Viktor Hamm	PQ-2	2
1	12	Clademir Luís Araldi	PQ-2	2
1	12	Daniel Tourinho Peres	PQ-2	2
1	12	Edmilson Menezes Santos	PQ-2	2
1	12	Eduardo Ferreira Chagas	PQ-2	2
1	12	Fernando Costa Mattos	PQ-2	2
1	12	Fernando Decio Porto Muniz	PQ-2	2
1	12	Frank Thomas Sautter	PQ-2	2
1	12	Guido Imaguire	PQ-2	2
1	12	Gustavo Andrés Caponi	PQ-2	2
1	12	Inácio Helfer	PQ-2	2
1	12	Ivo Assad Ibri	PQ-2	2
1	12	João Francisco Nascimento Hobuss	PQ-2	2
1	12	Jorge Augusto da Silva Santos	PQ-2	2
1	12	José Gabriel Trindade Santos	PQ-2	2
1	12	José Luiz Ames	PQ-2	2
1	12	José Nicolao Julião	PQ-2	2
1	12	Juan Adolfo Bonaccini	PQ-2	2
1	12	Julio Cesar Ramos Esteves	PQ-2	2
1	12	Lucianno Ferreira Gatti	PQ-2	2
1	12	Ludovic Soutif	PQ-2	2
1	12	Luiz Damon Santos Moutinho	PQ-2	2
1	12	Luiz Rohden	PQ-2	2
1	12	Luiz Sérgio Repa	PQ-2	2
1	12	Marcelo de Araujo	PQ-2	2
1	12	Márcio Suzuki	PQ-2	2
1	12	Marco Antonio dos Santos Casa Nova	PQ-2	2
1	12	Marcos Alexandre Gomes Nalli	PQ-2	2
1	12	Marcus Sacrini Ayres Ferraz	PQ-2	2
1	12	Mauricio Pagotto Marsola	PQ-2	2
1	12	Osvaldo Frota Pessoa Junior	PQ-2	2
1	12	Pedro Costa Rego	PQ-2	2
1	12	Pedro Paulo Garrido Pimenta	PQ-2	2
1	12	Pedro Süssekind Viveiros de Castro	PQ-2	2
1	12	Raphael Zillig	PQ-2	2
1	12	Roberto Hofmeister Pich	PQ-2	2
1	12	Rosalvo Schütz	PQ-2	2
1	12	Samuel José Simon Rodrigues	PQ-2	2
1	12	Ubirajara Rancan de Azevedo Marques	PQ-2	2
1	12	Verlaine Freitas	PQ-2	2
1	12	Vladimir Pinheiro Safatle	PQ-2	2
1	13	Ana Fani Alessandri Carlos (Geografia)	PQ-1A	1
1	13	Iná Elias de Castro	PQ-1A	1
1	13	Lia Osorio Machado	PQ-1A	1
1	13	Rosa Ester Rossini	PQ-1A	1
1	13	Ariovaldo Umbelino de Oliveira	PQ-1A	2
1	13	Luis Eduardo Aragón Vaca	PQ-1A	2
1	13	Pedro de Almeida Vasconcelos	PQ-1A	2
1	13	Rogerio Haesbaert da Costa	PQ-1A	2
1	13	Sylvio Carlos Bandeira de Mello e Silva	PQ-1A	2
1	13	Maria Encarnação Beltrão Sposito	PQ-1B	1
1	13	Angelo Szaniecki Perret Serpa	PQ-1B	2
1	13	Bernardo Mançano Fernandes	PQ-1B	2
1	13	Eliseu Savério Sposito	PQ-1B	2
1	13	Marcelo José Lopes de Souza	PQ-1B	2
1	13	Paulo Cesar da Costa Gomes	PQ-1B	2
1	13	Ruy Moreira	PQ-1B	2
1	13	Arlete Moyses Rodrigues	PQ-1C	1
1	13	Denise de Souza Elias	PQ-1C	1
1	13	Ester Limonad	PQ-1C	1
1	13	Julia Adao Bernardes	PQ-1C	1
1	13	Sandra Lencioni	PQ-1C	1
1	13	Claudio Antonio Goncalves Egler	PQ-1C	2
1	13	Geraldo Magela Costa	PQ-1C	2
1	13	Messias Modesto dos Passos	PQ-1C	2
1	13	Scott William Hoefle	PQ-1C	2
1	13	Ana Maria de Souza Mello Bicalho	PQ-1D	1
1	13	Doralice Sátyro Maia	PQ-1D	1
1	13	Helena Copetti Callai	PQ-1D	1
1	13	Leila Christina Duarte Dias	PQ-1D	1
1	13	Maria Celia Nunes Coelho	PQ-1D	1
1	13	María Mónica Arroyo	PQ-1D	1
1	13	Maria Tereza Duarte Paes	PQ-1D	1
1	13	Olga Lúcia Castreghini de Freitas Firkowski	PQ-1D	1
1	13	Silvana Maria Pintaudi	PQ-1D	1
1	13	Álvaro Luiz Heidrich	PQ-1D	2
1	13	Antonio Thomaz Júnior	PQ-1D	2
1	13	Claudio Jorge Moura de Castilho	PQ-1D	2
1	13	Eustógio Wanderley Correia Dantas	PQ-1D	2
1	13	Raul Borges Guimarães	PQ-1D	2
1	13	Saint-Clair Cordeiro da Trindade Júnior	PQ-1D	2
1	13	Wagner Costa Ribeiro	PQ-1D	2
1	13	Wanderley Messias da Costa	PQ-1D	2
1	13	Adriana Maria Bernardes da Silva	PQ-2	1
1	13	Catia Antonia da Silva	PQ-2	1
1	13	Cicilian Luiza LÖWEN SAHR	PQ-2	1
1	13	Claudete de Castro Silva Vitte	PQ-2	1
1	13	Eliane Tomiasi Paulino	PQ-2	1
1	13	Emilia de Rodat Fernandes Moreira	PQ-2	1
1	13	Gisela Aquino Pires do Rio	PQ-2	1
1	13	Lana de Souza Cavalcanti	PQ-2	1
1	13	Lisandra Pereira Lamoso	PQ-2	1
1	13	Maria Geralda de Almeida	PQ-2	1
1	13	Maria Goretti da Costa Tavares	PQ-2	1
1	13	Mirian Cláudia Lourenção Simonetti	PQ-2	1
1	13	Monica Sampaio Machado	PQ-2	1
1	13	Raquel Maria Fontes do Amaral Pereira	PQ-2	1
1	13	Rosa Maria Vieira Medeiros	PQ-2	1
1	13	Rosangela Aparecida de Medeiros Hespanhol	PQ-2	1
1	13	Silvia Aparecida Guarnieri Ortigoza	PQ-2	1
1	13	Sonia Maria Vanzella Castellar	PQ-2	1
1	13	Tânia Maria Fresca	PQ-2	1
1	13	Valeria de Marcos	PQ-2	1
1	13	Zeny Rosendahl	PQ-2	1
1	13	Aldomar Arnaldo Rückert	PQ-2	2
1	13	Alvaro Henrique de Souza Ferreira	PQ-2	2
1	13	Antonio Carlos VITTE	PQ-2	2
1	13	Antonio Nivaldo Hespanhol	PQ-2	2
1	13	Carlos José Espíndola	PQ-2	2
1	13	Cesar Augusto Avila Martins	PQ-2	2
1	13	Christian Dennys Monteiro de Oliveira	PQ-2	2
1	13	Gilmar Mascarenhas de Jesus	PQ-2	2
1	13	Glaucio José Marafon	PQ-2	2
1	13	Hindenburgo Francisco Pires	PQ-2	2
1	13	Jacob Binsztok	PQ-2	2
1	13	Joao Marcio Palheta da Silva	PQ-2	2
1	13	Jorge Luiz Barbosa	PQ-2	2
1	13	Jose Gilberto de Souza	PQ-2	2
1	13	Julio Cesar Suzuki	PQ-2	2
1	13	Klemens Augustinus Laschefski	PQ-2	2
1	13	Márcio Cataia	PQ-2	2
1	13	Márcio Piñon de Oliveira	PQ-2	2
1	13	Márcio Rogério Silveira	PQ-2	2
1	13	Marcos Aurelio Saquet	PQ-2	2
1	13	Nilson Cesar Fraga	PQ-2	2
1	13	Ricardo Abid Castillo	PQ-2	2
1	13	Ricardo Mendes Antas Jr	PQ-2	2
1	13	Rosselvelt José Santos	PQ-2	2
1	13	Samuel Frederico	PQ-2	2
1	13	Sérgio Manuel Merêncio Martins	PQ-2	2
1	13	Tadeu Pereira Alencar Arrais	PQ-2	2
1	13	Wenceslao Machado de Oliveira Junior	PQ-2	2
1	14	Angela Maria de Castro Gomes (História)	PQ-1A	1
1	14	Eliana Regina de Freitas Dutra	PQ-1A	1
1	14	Hebe Maria da Costa Mattos Gomes de Castro	PQ-1A	1
1	14	Júnia Ferreira Furtado	PQ-1A	1
1	14	Lúcia Maria Bastos Pereira das Neves	PQ-1A	1
1	14	Luzia Margareth Rago	PQ-1A	1
1	14	Maria Izilda Santos de Matos	PQ-1A	1
1	14	Maria Stella Martins Bresciani	PQ-1A	1
1	14	Silvia Hunold Lara	PQ-1A	2
1	14	Daniel Aarão Reis Filho	PQ-1A	2
1	14	Durval Muniz de Albuquerque Júnior	PQ-1A	2
1	14	João José Reis	PQ-1A	2
1	14	José Jobson de Andrade Arruda	PQ-1A	2
1	14	Manolo Garcia Florentino	PQ-1A	2
1	14	Marcus Joaquim Maciel de Carvalho	PQ-1A	2
1	14	Robert Wayne Andrew Slenes	PQ-1A	2
1	14	Ronaldo Vainfas	PQ-1A	2
1	14	Sergio Odilon Nadalin	PQ-1A	2
1	14	Joana Maria Pedro	PQ-1B	2
1	14	Joao Luis Ribeiro Fragoso	PQ-1B	2
1	14	Jorge Luiz Ferreira	PQ-1B	2
1	14	Leila Mezan Algranti	PQ-1B	1
1	14	Lucia Maria Paschoal Guimaraes	PQ-1B	1
1	14	Luiz Carlos Soares	PQ-1B	1
1	14	Maria Bernardete Ramos Flores	PQ-1B	1
1	14	Maria Helena Rolim Capelato	PQ-1B	1
1	14	Martha Campos Abreu	PQ-1B	1
1	14	Paulo Gilberto Fagundes Visentini	PQ-1B	1
1	14	Pedro Paulo Abreu Funari	PQ-1B	1
1	14	Rachel Soihet	PQ-1B	1
1	14	Regina Horta Duarte	PQ-1B	1
1	14	Roberto de Andrade Martins	PQ-1B	1
1	14	Ronald Jose Raminelli	PQ-1B	1
1	14	Silvia Regina Ferraz Petersen	PQ-1B	1
1	14	Sonia Regina de Mendonça	PQ-1B	1
1	14	Tânia Maria Tavares Bessone da Cruz Ferreira	PQ-1B	1
1	14	Tania Regina de Luca	PQ-1B	1
1	14	Vera Lucia Amaral Ferlini	PQ-1B	1
1	14	Antonio Torres Montenegro	PQ-1B	2
1	14	Edgar Salvadori de Decca	PQ-1B	2
1	14	Elias Thome Saliba	PQ-1B	2
1	14	Estevao Chaves de Rezende Martins	PQ-1B	2
1	14	Ana Maria Alfonso-Goldfarb	PQ-1C	1
1	14	Ana Maria Mauad de Sousa Andrade Essus	PQ-1C	1
1	14	Anita Leocadia Prestes	PQ-1C	1
1	14	Elizabeth Cancelli	PQ-1C	1
1	14	Ligia Bellini	PQ-1C	1
1	14	Márcia Maria Menendes Motta	PQ-1C	1
1	14	Maria Helena Pereira Toledo Machado	PQ-1C	1
1	14	Marionilde Dias Brepohl de Magalhaes	PQ-1C	1
1	14	Olival Freire Junior	PQ-1C	2
1	14	Claudio Henrique de Moraes Batalha	PQ-1C	2
1	14	Flávio dos Santos Gomes	PQ-1C	2
1	14	Jose Flavio Sombra Saraiva	PQ-1C	2
1	14	Andrea Daher	PQ-1D	1
1	14	Claudia Wasserman	PQ-1D	1
1	14	Cristina Scheibe Wolff	PQ-1D	1
1	14	Denise Bernuzzi de Sant'Anna	PQ-1D	1
1	14	Dulce Oliveira Amarante dos Santos	PQ-1D	1
1	14	Gladys Sabina Ribeiro	PQ-1D	1
1	14	Heloísa Maria Murgel Starling	PQ-1D	1
1	14	Izabel Andrade Marson	PQ-1D	1
1	14	Jacqueline Hermann	PQ-1D	1
1	14	Maria de Fátima Gomes Costa	PQ-1D	1
1	14	Maria Fernanda Baptista Bicalho	PQ-1D	1
1	14	Maria Luiza Tucci Carneiro	PQ-1D	1
1	14	Maria Margaret Lopes	PQ-1D	1
1	14	Maria Regina Celestino de Almeida	PQ-1D	1
1	14	Marieta de Moraes Ferreira	PQ-1D	1
1	14	Mariza de Carvalho Soares	PQ-1D	1
1	14	Patricia Maria Melo Sampaio	PQ-1D	1
1	14	Rosangela Patriota Ramos	PQ-1D	1
1	14	Sandra Noemi Cucurullo de Caponi	PQ-1D	1
1	14	Silvia Fernanda de Mendonça Figueirôa	PQ-1D	1
1	14	Alcides Freire Ramos	PQ-1D	2
1	14	Angelo Alves Carrara	PQ-1D	2
1	14	Antonio Augusto Passos Videira	PQ-1D	2
1	14	Artur Cesar Isaia	PQ-1D	2
1	14	Carlos Alberto de Moura Ribeiro Zeron	PQ-1D	2
1	14	Carlos Fico da Silva Júnior	PQ-1D	2
1	14	Carlos Gabriel Guimarães	PQ-1D	2
1	14	Celso Corrêa Pinto de Castro	PQ-1D	2
1	14	Douglas Cole Libby	PQ-1D	2
1	14	Eduardo França Paiva	PQ-1D	2
1	14	Francisco Carlos Palomanes Martinho	PQ-1D	2
1	14	Gilvan Ventura da Silva	PQ-1D	2
1	14	Guilherme Paulo Castagnoli Pereira das Neves	PQ-1D	2
1	14	Jose Rivair Macedo	PQ-1D	2
1	14	Luiz Geraldo Santos da Silva	PQ-1D	2
1	14	Marcelo Badaró Mattos	PQ-1D	2
1	14	Marcos Francisco Napolitano de Eugenio	PQ-1D	2
1	14	Rafael de Bivar Marquese	PQ-1D	2
1	14	Renan Friguetto	PQ-1D	2
1	14	Rodrigo Nunes Bentes Monteiro	PQ-1D	2
1	14	Rodrigo Patto Sá Motta	PQ-1D	2
1	14	Adriana Pereira Campos	PQ-2	1
1	14	Ana Raquel Marques da Cunha Martins Portugal	PQ-2	1
1	14	Ana Teresa Marques Gonçalves	PQ-2	1
1	14	Andréa Lisly Gonçalves	PQ-2	1
1	14	Andreia Cristina Lopes Frazao da Silva	PQ-2	1
1	14	Beatriz Gallotti Mamigonian	PQ-2	1
1	14	Betania Gonçalves Figueiredo	PQ-2	1
1	14	Carla Maria Carvalho de Almeida	PQ-2	1
1	14	Carlos Alberto Medeiros Lima	PQ-2	1
1	14	Carlos Eugenio Libano Soares	PQ-2	1
1	14	Cecilia Helena Lorenzini de Salles Oliveira	PQ-2	1
1	14	Célia Cristina da Silva Tavares	PQ-2	1
1	14	Cristiani Bereta da Silva	PQ-2	1
1	14	Cristina Donza Cancela	PQ-2	1
1	14	Daniela Buono Calainho	PQ-2	1
1	14	Denise Rollemberg Cruz	PQ-2	1
1	14	Eliane Cristina Deckmann Fleck	PQ-2	1
1	14	Fatima Regina Fernandes	PQ-2	1
1	14	Gabriela dos Reis Sampaio	PQ-2	1
1	14	Gabriela Pellegrino Soares	PQ-2	1
1	14	Georgina Silva dos Santos	PQ-2	1
1	14	Giselle Martins Venancio	PQ-2	1
1	14	Gizlene Neder	PQ-2	1
1	14	Helen Osório	PQ-2	1
1	14	Heloisa de Faria Cruz	PQ-2	1
1	14	Iara Lis Franco Schiavinatto	PQ-2	1
1	14	Iris Kantor	PQ-2	1
1	14	Ivana Stolze Lima	PQ-2	1
1	14	Kátia Rodrigues Paranhos	PQ-2	1
1	14	Keila Grinberg	PQ-2	1
1	14	Lená Medeiros de Menezes	PQ-2	1
1	14	Lidia Maria Vianna Possas	PQ-2	1
1	14	Lilian Al-Chueyr Pereira Martins	PQ-2	1
1	14	Luciana Murari	PQ-2	1
1	14	Lucilene Reginaldo	PQ-2	1
1	14	Magali Gouveia Engel	PQ-2	1
1	14	Magali Romero Sa	PQ-2	1
1	14	Márcia Helena Mendes Ferraz	PQ-2	1
1	14	Márcia Regina Barros da Silva	PQ-2	1
1	14	Márcia Regina Capelari Naxara	PQ-2	1
1	14	Margaret Marchiori Bakos	PQ-2	1
1	14	Maria Cristina Bohn Martins	PQ-2	1
1	14	Maria Cristina Cortez Wissenbach	PQ-2	1
1	14	Maria Luiza Ugarte Pinheiro	PQ-2	1
1	14	Marina Haizenreder Ertzogue	PQ-2	1
1	14	Marta Mega de Andrade	PQ-2	1
1	14	Mary Anne Junqueira	PQ-2	1
1	14	Méri Frotscher	PQ-2	1
1	14	Miriam Dolhnikoff	PQ-2	1
1	14	Monica Duarte Dantas	PQ-2	1
1	14	Monica Grin Monteiro de Barros	PQ-2	1
1	14	Monica Pimenta Velloso	PQ-2	1
1	14	Mônica Ribeiro de Oliveira	PQ-2	1
1	14	Regina Beatriz Guimarães Neto	PQ-2	1
1	14	Samantha Viz Quadrat	PQ-2	1
1	14	Susana Bleil de Souza	PQ-2	1
1	14	Temis Gomes Parente	PQ-2	1
1	14	Vania Maria Losada Moreira	PQ-2	1
1	14	Wilma Peres Costa	PQ-2	1
1	14	Yonissa Marmitt Wadi	PQ-2	1
1	14	Adalberto de Paula Paranhos	PQ-2	2
1	14	Adone Agnolin	PQ-2	2
1	14	Adriano Luiz Duarte	PQ-2	2
1	14	Afonso de Alencastro Graça Filho	PQ-2	2
1	14	Aldrin Moura de Figueiredo	PQ-2	2
1	14	Alexandre Fortes	PQ-2	2
1	14	Álvaro Pereira do Nascimento	PQ-2	2
1	14	Américo Oscar Guichard Freire	PQ-2	2
1	14	Anderson José Machado de Oliveira	PQ-2	2
1	14	Antonio Carlos Jucá de Sampaio	PQ-2	2
1	14	Antônio de Pádua Bosi	PQ-2	2
1	14	Antonio Luigi Negro	PQ-2	2
1	14	Benito Bisso Schmidt	PQ-2	2
1	14	Bruno Guilherme Feitler	PQ-2	2
1	14	Cesar Augusto Barcellos Guazzelli	PQ-2	2
1	14	Charles Monteiro	PQ-2	2
1	14	Edwar de Alencar Castelo Branco	PQ-2	2
1	14	Elio Cantalicio Serpa	PQ-2	2
1	14	Elio Chaves Flores	PQ-2	2
1	14	Eugênio Rezende de Carvalho	PQ-2	2
1	14	Fábio Duarte Joly	PQ-2	2
1	14	Fábio Henrique Lopes	PQ-2	2
1	14	Fernando Felizardo Nicolazzi	PQ-2	2
1	14	Fernando Teixeira da Silva	PQ-2	2
1	14	Fernando Torres Londoño	PQ-2	2
1	14	Francisco César Alves Ferraz	PQ-2	2
1	14	Francisco Fernando Monteoliva Doratioto	PQ-2	2
1	14	Frederico de Castro Neves	PQ-2	2
1	14	George Evergton Sales Souza	PQ-2	2
1	14	Gilmar Arruda	PQ-2	2
1	14	Henrique Espada Rodrigues Lima Filho	PQ-2	2
1	14	Iranilson Buriti de Oliveira	PQ-2	2
1	14	Ivan de Andrade Vellasco	PQ-2	2
1	14	Jaime Larry Benchimol	PQ-2	2
1	14	Jó Klanovicz	PQ-2	2
1	14	João Fábio Bertonha	PQ-2	2
1	14	José Alves de Freitas Neto	PQ-2	2
1	14	Jose Carlos Barreiro	PQ-2	2
1	14	Jose Carlos dos Santos	PQ-2	2
1	14	José Luiz de Andrade Franco	PQ-2	2
1	14	José Maia Bezerra Neto	PQ-2	2
1	14	José Miguel Arias Neto	PQ-2	2
1	14	Jurandir Malerba	PQ-2	2
1	14	Leonardo Affonso de Miranda Pereira	PQ-2	2
1	14	Losandro Antônio Tedeschi	PQ-2	2
1	14	Luciano Raposo de Almeida Figueiredo	PQ-2	2
1	14	Luis Balkar Sa Peixoto Pinheiro	PQ-2	2
1	14	Luiz Carlos Tau Golin	PQ-2	2
1	14	Luiz Carlos Villalta	PQ-2	2
1	14	Luiz Felipe de Alencastro	PQ-2	2
1	14	Magnus Roberto de Mello Pereira	PQ-2	2
1	14	Marcelo Bittencourt Ivair Pinto	PQ-2	2
1	14	Marcelo Cândido da Silva	PQ-2	2
1	14	Marcelo Rede	PQ-2	2
1	14	Marcio de Sousa Soares	PQ-2	2
1	14	Marco Antonio Silveira	PQ-2	2
1	14	Marco Antonio Villela Pamplona	PQ-2	2
1	14	Marco Morel	PQ-2	2
1	14	Marcos Antônio Lopes	PQ-2	2
1	14	Mário Jorge da Motta Bastos	PQ-2	2
1	14	Marlon Jeison Salomon	PQ-2	2
1	14	Noé Freire Sandes	PQ-2	2
1	14	Norberto Luiz Guarinello	PQ-2	2
1	14	Norberto Osvaldo Ferreras	PQ-2	2
1	14	Oscar João Abdounur	PQ-2	2
1	14	Paulo Pinheiro Machado	PQ-2	2
1	14	Paulo Roberto Ribeiro Fontes	PQ-2	2
1	14	Paulo Roberto Staudt Moreira	PQ-2	2
1	14	Pedro Luis Puntoni	PQ-2	2
1	14	Pedro Spinola Pereira Caldas	PQ-2	2
1	14	Petrônio José Domingues	PQ-2	2
1	14	Pio Penna Filho	PQ-2	2
1	14	Rafael Ivan Chambouleyron	PQ-2	2
1	14	Renato Lopes Leite	PQ-2	2
1	14	Renato Pinto Venancio	PQ-2	2
1	14	René Ernaini Gertz	PQ-2	2
1	14	Roberto Guedes Ferreira	PQ-2	2
1	14	Sérgio Ricardo da Mata	PQ-2	2
1	14	Sílvio Marcus de Souza Correa	PQ-2	2
1	14	Tarcisio Rodrigues Botelho	PQ-2	2
1	14	Temístocles Américo Corrêa Cezar	PQ-2	2
1	14	Tiago Luís Gil	PQ-2	2
1	14	Valdei Lopes de Araujo	PQ-2	2
1	15	Berta Waldman (Letras)	PQ-1A	1
1	15	Eneida Maria de Souza	PQ-1A	1
1	15	Laura Cavalcante Padilha	PQ-1A	1
1	15	Leyla Beatriz Perrone Moisés	PQ-1A	1
1	15	Lucia Helena	PQ-1A	1
1	15	Regina Zilberman	PQ-1A	1
1	15	Sandra Guardini Teixeira Vasconcelos	PQ-1A	1
1	15	Zahide Lupinacci Muzart	PQ-1A	1
1	15	Zelia Ladeira Veras de Almeida Cardoso	PQ-1A	1
1	15	Antonio Alcir Bernardez Pecora	PQ-1A	2
1	15	Benjamin Abdala Junior	PQ-1A	2
1	15	Eduardo de Faria Coutinho	PQ-1A	2
1	15	Francisco Foot Hardman	PQ-1A	2
1	15	Joao Adolfo Hansen	PQ-1A	2
1	15	Jorge Fernandes da Silveira	PQ-1A	2
1	15	Luiz de França Costa Lima Filho	PQ-1A	2
1	15	Philippe Leon Marie Ghislain Willemart	PQ-1A	2
1	15	Raul Antelo	PQ-1A	2
1	15	Renato Cordeiro Gomes	PQ-1A	2
1	15	Ronaldo Pereira Lima Lins	PQ-1A	2
1	15	Sergio Luiz Prado Bellei	PQ-1A	2
1	15	Stefan Wilhelm Bolle	PQ-1A	2
1	15	Wander Melo Miranda	PQ-1A	2
1	15	Adelia Toledo Bezerra de Meneses	PQ-1B	1
1	15	Beatriz Vieira de Resende	PQ-1B	1
1	15	Celina Maria Moreira de Mello	PQ-1B	1
1	15	Cleusa Rios Pinheiro Passos	PQ-1B	1
1	15	Heidrun Friedel Krieger Olinto de Oliveira	PQ-1B	1
1	15	Kathrin Holzermayr Lerrer Rosenfield	PQ-1B	1
1	15	Maria Lucia Dal Farra	PQ-1B	1
1	15	Maria Lucia de Barros Camargo	PQ-1B	1
1	15	Munira Hamud Mutran	PQ-1B	1
1	15	Rita Terezinha Schmidt	PQ-1B	1
1	15	Sandra Margarida Nitrini	PQ-1B	1
1	15	Solange Ribeiro de Oliveira	PQ-1B	1
1	15	Teresa Cristina Cerdeira da Silva	PQ-1B	1
1	15	Therezinha Apparecida Porto Ancona Lopez	PQ-1B	1
1	15	Vera Lucia Follain de Figueiredo	PQ-1B	1
1	15	Zilá Bernd	PQ-1B	1
1	15	Jacyntho José Lins Brandão	PQ-1B	2
[truncated: 1,080 more rows]
