# Supplementary material for: Underrepresentation of women in the senior levels of Brazilian science
Source: PeerJ. 2017 Dec 19;5:e4000. doi: 10.7717/peerj.4000 (PMC5741063; doi:10.7717/peerj.4000)
Supplement: Supplemental Information 6 — Raw dataset. [file peerj-05-4000-s006.xlsx]

## Sheet: PQ holders life sciences
Area	Subarea	Name	Level	Gender		Area: Exact Sciences = 3
2	21	Eliana Gertrudes de Macedo Lemos	PQ-1A	1		Gender: Female = 1, Male = 2
2	21	Everardo Valadares de Sa Barretto Sampaio	PQ-1A	2
2	21	Renato de Oliveira Resende	PQ-1A	2		Subareas:
2	21	Wanderley Jose de Melo	PQ-1A	2		Nursing = 30
2	21	Cláudio Lopes de Souza Junior	PQ-1A	2		Phonoaudiology = 36
2	21	Fernando Luiz Finger	PQ-1A	2		Nutrition = 43
2	21	Francisco Murilo Zerbini Junior	PQ-1A	2		Public Health = 48
2	21	Ibanor Anghinoni	PQ-1A	2		Microbiology = 41
2	21	Marcos Antonio Machado	PQ-1A	2		Genetics = 37
2	21	Paulo Roberto Cecon	PQ-1A	2		Botanics = 26
2	21	Renzo Garcia Von Pinho	PQ-1A	2		Immunology = 38
2	21	Fatima Maria de Souza Moreira	PQ-1A	1		Physiotherapy = 35
2	21	Tsai Siu Mui	PQ-1A	1		Pharmacy = 32
2	21	Antonio Teixeira do Amaral Júnior	PQ-1A	2		Food Science and Technology = 27
2	21	Carlos Clemente Cerri	PQ-1A	2		Pharmacology = 33
2	21	Elliot Watanabe Kitajima	PQ-1A	2		Morphology = 42
2	21	Joao Bosco dos Santos	PQ-1A	2		Biochemistry = 25
2	21	Jose Carlos Fachinello	PQ-1A	2		Physiology = 34
2	21	Jose Cola Zanuncio	PQ-1A	2		General biology = 24
2	21	Jose Djair Vendramim	PQ-1A	2		Parasitology = 45
2	21	Laercio Zambolim	PQ-1A	2		Odontology = 44
2	21	Luiz Antonio Maffia	PQ-1A	2		Medicine = 39
2	21	Luiz Carlos Federizzi	PQ-1A	2		Aquaculture = 22
2	21	Marcelo Coutinho Picanço	PQ-1A	2		Ecology = 28
2	21	Robert Michael Boddey	PQ-1A	2		Biophysics = 23
2	21	Rosa de Lima Ramos Mariano	PQ-1A	2		Fisheries Engineering = 47
2	21	Wilson Roberto Maluf	PQ-1A	2		Zoology = 49
2	21	Mariangela Hungria da Cunha	PQ-1A	1		Veterinary Medicine = 40
2	21	Acelino Couto Alfenas	PQ-1A	2		Physical education = 29
2	21	Alessandro Lucca Braccini	PQ-1A	2		Forest Engineering = 46
2	21	Carlos Alberto Scapim	PQ-1A	2		Zootechnics = 50
2	21	Carlos Ernesto Goncalves Reynaud Schaefer	PQ-1A	2		Agricultural Engineering = 31
2	21	Carlos Holger Wenzel Flechtmann	PQ-1A	2		Agronomy = 21
2	21	Carlos Sigueyuki Sediyama	PQ-1A	2
2	21	Cimélio Bayer	PQ-1A	2
2	21	Ciro Antonio Rosolem	PQ-1A	2
2	21	Evaldo Ferreira Vilela	PQ-1A	2
2	21	Francisco de Assis Alves Mourão Filho	PQ-1A	2
2	21	Francisco José Lima Aragão	PQ-1A	2
2	21	Gilberto Jose de Moraes	PQ-1A	2
2	21	Ignacio Hernan Salcedo	PQ-1A	2
2	21	Joaquim Albenisio Gomes da Silveira	PQ-1A	2
2	21	José Roberto Postali Parra	PQ-1A	2
2	21	Klaus Reichardt	PQ-1A	2
2	21	Luiz Antonio Maffia	PQ-1A	2
2	21	Magno Antonio Patto Ramalho	PQ-1A	2
2	21	Miguel Pedro Guerra	PQ-1A	2
2	21	Moacir Pasqual	PQ-1A	2
2	21	Nereu Augusto Streck	PQ-1A	2
2	21	Nilton Curi	PQ-1A	2
2	21	Paulo Cesar Ocheuze Trivelin	PQ-1A	2
2	21	Raul Narciso Carvalho Guedes	PQ-1A	2
2	21	Renato de Oliveira Resende	PQ-1A	2
2	21	Robert Weingart Barreto	PQ-1A	2
2	21	Roberto Ferreira de Novais	PQ-1A	2
2	21	Roland Vencovsky	PQ-1A	2
2	21	Segundo Sacramento Urquiaga Caballero	PQ-1A	2
2	21	Silamar Ferraz	PQ-1A	2
2	21	Tuneo Sediyama	PQ-1A	2
2	21	Vicente Paulo Campos	PQ-1A	2
2	21	Armando Bergamin Filho	PQ-1B	2
2	21	Paulo Roberto Ernani	PQ-1B	2
2	21	Sérgio Florentino Pascholati	PQ-1B	2
2	21	Takashi Muraoka	PQ-1B	2
2	21	Denise Cunha Fernandes dos Santos Dias	PQ-1B	1
2	21	Antonio Vargas de Oliveira Figueira	PQ-1B	2
2	21	Arno Bernardo Heldwein	PQ-1B	2
2	21	Carlos Alexandre Costa Crusciol	PQ-1B	2
2	21	Eduardo Seiti Gomide Mizubuti	PQ-1B	2
2	21	Heitor Cantarella	PQ-1B	2
2	21	Rafael Pio	PQ-1B	2
2	21	Edson Luiz Furtado	PQ-1B	2
2	21	Jamil Constantin	PQ-1B	2
2	21	Luiz Carlos Forti	PQ-1B	2
2	21	Mauricio Paulo Ferreira Fontes	PQ-1B	2
2	21	Odair Correa Bueno	PQ-1B	2
2	21	Renato de Mello Prado	PQ-1B	2
2	21	Antonio Alberto da Silva	PQ-1B	2
2	21	Antonio Ricardo Panizzi	PQ-1B	2
2	21	Jorge Alberto Marques Rezende	PQ-1B	2
2	21	Liovando Marciano da Costa	PQ-1B	2
2	21	Luiz Roberto Guimarães Guilherme	PQ-1B	2
2	21	Nairam Félix de Barros	PQ-1B	2
2	21	Paulo Cesar Sentelhas	PQ-1B	2
2	21	Paulo Roberto Ernani	PQ-1B	2
2	21	Pedro Luis da Costa Aguiar Alves	PQ-1B	2
2	21	Sami Jorge Michereff	PQ-1B	2
2	21	Welington Luiz de Araújo	PQ-1B	2
2	21	Lilian Amorim	PQ-1B	1
2	21	Antonio Costa de Oliveira	PQ-1B	2
2	21	Arie Fitzgerald Blank	PQ-1B	2
2	21	Dirceu Pratissoli	PQ-1B	2
2	21	Gilberto C Sediyama	PQ-1B	2
2	21	José da Cruz Machado	PQ-1B	2
2	21	Jose Eduardo Brasil Pereira Pinto	PQ-1B	2
2	21	José Miguel Reichert	PQ-1B	2
2	21	José Oswaldo Siqueira	PQ-1B	2
2	21	Luis Eduardo Aranha Camargo	PQ-1B	2
2	21	Luís Reynaldo Ferracciú Alleoni	PQ-1B	2
2	21	Roberto Antonio Zucchi	PQ-1B	2
2	21	Wagner Bettiol	PQ-1B	2
2	21	Maria do Carmo Vieira	PQ-1B	1
2	21	Maria Goreti de Almeida Oliveira	PQ-1B	1
2	21	Alberto Cargnelutti Filho	PQ-1C	2
2	21	Edson Ampélio Pozza	PQ-1C	2
2	21	Eduardo de Sá Mendonça	PQ-1C	2
2	21	Joao Almir Oliveira	PQ-1C	2
2	21	Rogério Lopes Vieites	PQ-1C	2
2	21	Alice Kazuko Inoue Nagata	PQ-1C	1
2	21	Veronica Massena Reis	PQ-1C	1
2	21	Angelo Pedro Jacomino	PQ-1C	2
2	21	Luiz Gonzaga Esteves Vieira	PQ-1C	2
2	21	Manoel Guedes Correa Gondim Junior	PQ-1C	2
2	21	Marcos Gervasio Pereira	PQ-1C	2
2	21	Sergio Antonio De Bortoli	PQ-1C	2
2	21	Márcia Wulff Schuch	PQ-1C	1
2	21	Terezinha Maria Castro Della Lucia	PQ-1C	1
2	21	Arthur Bernardes Cecílio Filho	PQ-1C	2
2	21	Carlos Alberto Arrabal Arias	PQ-1C	2
2	21	Carlos Alberto da Silva Ledo	PQ-1C	2
2	21	Flavio Anastacio de Oliveira Camargo	PQ-1C	2
2	21	Jose Darlan Ramos	PQ-1C	2
2	21	José Maurício Simões Bento	PQ-1C	2
2	21	Lino Roberto Ferreira	PQ-1C	2
2	21	Luiz Antônio dos Santos Dias	PQ-1C	2
2	21	Messias Gonzaga Pereira	PQ-1C	2
2	21	Olinto Liparini Pereira	PQ-1C	2
2	21	Paulo Cezar Rezende Fontes	PQ-1C	2
2	21	Paulo de Souza Gonçalves	PQ-1C	2
2	21	Paulo Sérgio Lima e Silva	PQ-1C	2
2	21	Pedro Soares Vidigal Filho	PQ-1C	2
2	21	Rogério Peres Soratto	PQ-1C	2
2	21	Tatsuya Nagata	PQ-1C	2
2	21	Vicente de Paulo Rodrigues da Silva	PQ-1C	2
2	21	Edila Vilela de Resende Von Pinho	PQ-1C	1
2	21	Maria das Gracas Cardoso	PQ-1C	1
2	21	Alex Alan Furtado de Almeida	PQ-1C	2
2	21	Alexandre Pio Viana	PQ-1C	2
2	21	André Luiz Lourenção	PQ-1C	2
2	21	Antonio Augusto Franco Garcia	PQ-1C	2
2	21	Arlindo Leal Boica Junior	PQ-1C	2
2	21	Bruno José Rodrigues Alves	PQ-1C	2
2	21	Carlos Alfredo Lopes de Carvalho	PQ-1C	2
2	21	Cassandro Vidal Talamini do Amarante	PQ-1C	2
2	21	Dalmo Lopes de Siqueira	PQ-1C	2
2	21	Dalvan José Reinert	PQ-1C	2
2	21	Daniel Furtado Ferreira	PQ-1C	2
2	21	Derly Jose Henriques da Silva	PQ-1C	2
2	21	Enio Marchesan	PQ-1C	2
2	21	Evaristo Mauro de Castro	PQ-1C	2
2	21	Geraldo Andrade Carvalho	PQ-1C	2
2	21	Glauco Vieira Miranda	PQ-1C	2
2	21	Homero Bergamaschi	PQ-1C	2
2	21	Hugo Alberto Ruiz	PQ-1C	2
2	21	Ildegardis Bertol	PQ-1C	2
2	21	Ivan Cruz	PQ-1C	2
2	21	Ivan Paulo Bedendo	PQ-1C	2
2	21	Joao Domingos Rodrigues	PQ-1C	2
2	21	Joao Roberto Spotti Lopes	PQ-1C	2
2	21	Joel Augusto Muniz	PQ-1C	2
2	21	José Carmine Dianese	PQ-1C	2
2	21	Lin Chau Ming	PQ-1C	2
2	21	Luiz Antônio dos Santos Dias	PQ-1C	2
2	21	Natal Antonio Vello	PQ-1C	2
2	21	Nelson Moura Brasil do Amaral Sobrinho	PQ-1C	2
2	21	Paulo Leonel Libardi	PQ-1C	2
2	21	Renato Paiva	PQ-1C	2
2	21	Sebastiao de Oliveira e Silva	PQ-1C	2
2	21	Sergio Echeverrigaray Laguna	PQ-1C	2
2	21	Telmo Jorge Carneiro Amado	PQ-1C	2
2	21	Valdemar Faquin	PQ-1C	2
2	21	Elvira Maria Regis Pedrosa	PQ-1C	1
2	21	Herminia Emilia Prieto Martinez	PQ-1C	1
2	21	Karina Peres Gramacho	PQ-1C	1
2	21	Louise Larissa May De Mio	PQ-1C	1
2	21	Maria Celeste Gonçalves Vidigal	PQ-1C	1
2	21	Regina Maria Dechechi Gomes Carneiro	PQ-1C	1
2	21	Rosana Rodrigues	PQ-1C	1
2	21	Vanda Helena Paes Bueno	PQ-1C	1
2	21	Carlos Alberto Ceretta	PQ-1D	2
2	21	Celso Omoto	PQ-1D	2
2	21	Eduardo Fávero Caires	PQ-1D	2
2	21	Fabricio de Ávila Rodrigues	PQ-1D	2
2	21	Ivo Ribeiro da Silva	PQ-1D	2
2	21	João Tavares Filho	PQ-1D	2
2	21	Jose Eustaquio de Souza Carneiro	PQ-1D	2
2	21	José Marcelo Soriano Viana	PQ-1D	2
2	21	José Marques Júnior	PQ-1D	2
2	21	Luiz Alexandre Peternelli	PQ-1D	2
2	21	Pedro Crescêncio Souza Carneiro	PQ-1D	2
2	21	Quirijn de Jong Van Lier	PQ-1D	2
2	21	Vander de Freitas Melo	PQ-1D	2
2	21	Débora Marcondes Bastos Pereira Milori	PQ-1D	1
2	21	Rosa Lía Barbieri	PQ-1D	1
2	21	Antonio Carlos Saraiva da Costa	PQ-1D	2
2	21	Luiz Alberto Colnago	PQ-1D	2
2	21	Miguel Borges	PQ-1D	2
2	21	Rovilson Jose de Souza	PQ-1D	2
2	21	Lúcia Helena Cunha dos Anjos	PQ-1D	1
2	21	Alvaro Manuel Rodrigues Almeida	PQ-1D	2
2	21	Daniel Ricardo Sosa-Gomez	PQ-1D	2
2	21	Edivaldo Domingues Velini	PQ-1D	2
2	21	Edvan Alves Chagas	PQ-1D	2
2	21	Jorge Braz Torres	PQ-1D	2
2	21	Lázaro José Chaves	PQ-1D	2
2	21	Marx Leandro Naves Silva	PQ-1D	2
2	21	Pablo Vidal-Torrado	PQ-1D	2
2	21	Paulo Rebelles Reis	PQ-1D	2
2	21	Paulo Regis Ferreira da Silva	PQ-1D	2
2	21	Rafael Vasconcelos Ribeiro	PQ-1D	2
2	21	Ricardo Enrique Bressan-Smith	PQ-1D	2
2	21	Ricardo Tadeu de Faria	PQ-1D	2
2	21	Trazilbo José de Paula Júnior	PQ-1D	2
2	21	Ana Dionisia da Luz Coelho Novembre	PQ-1D	1
2	21	Carla Andréa Delatorre	PQ-1D	1
2	21	Elineide Barbosa de Souza	PQ-1D	1
2	21	Telma Nair Santana Pereira	PQ-1D	1
2	21	Adônis Moreira	PQ-1D	2
2	21	Aluizio Borem de oliveira	PQ-1D	2
2	21	Alvaro Pires da Silva	PQ-1D	2
2	21	Amauri Alves de Alvarenga	PQ-1D	2
2	21	Antonio de Goes	PQ-1D	2
2	21	Antonio Eduardo Furtini Neto	PQ-1D	2
2	21	Carlos Alberto Lopes	PQ-1D	2
2	21	Carlos Manoel Pedro Vaz	PQ-1D	2
2	21	Flavio Gilberto Herter	PQ-1D	2
2	21	Francisco Bezerra Neto	PQ-1D	2
2	21	Hilton Silveira Pinto	PQ-1D	2
2	21	Joao Candido de Souza	PQ-1D	2
2	21	Joao Carlos Cardoso Galvao	PQ-1D	2
2	21	Jorge Teodoro de Souza	PQ-1D	2
2	21	José Alexandre Melo Demattê	PQ-1D	2
2	21	Jose Carlos Barbosa	PQ-1D	2
2	21	José Geraldo Barbosa	PQ-1D	2
2	21	Julio Marcos Filho	PQ-1D	2
2	21	Marcos Deon Vilela de Resende	PQ-1D	2
2	21	Mário Lúcio Vilela de Resende	PQ-1D	2
2	21	Nestor Antonio Heredia Zarate	PQ-1D	2
2	21	Odair Aparecido Fernandes	PQ-1D	2
2	21	Paulo Augusto Manfron	PQ-1D	2
2	21	Renar João Bender	PQ-1D	2
2	21	Ricardo Victoria Filho	PQ-1D	2
2	21	Rômulo Simões Cezar Menezes	PQ-1D	2
2	21	Sebastião Elviro de Araújo Neto	PQ-1D	2
2	21	Sidney Rosa Vieira	PQ-1D	2
2	21	Vander Mendonca	PQ-1D	2
2	21	Warley Marcos Nascimento	PQ-1D	2
2	21	Claudete Aparecida Mangolin	PQ-1D	1
2	21	Giuseppina Pace Pereira Lima	PQ-1D	1
2	21	Luciane Maria Pereira Passaglia	PQ-1D	1
2	21	Marguerite Germaine Ghislaine Quoirin	PQ-1D	1
2	21	Maria Carolina Blassioli Moraes	PQ-1D	1
2	21	Maria Catarina Megumi Kasuya	PQ-1D	1
2	21	Riselane de Lucena Alcântara Bruno	PQ-1D	1
2	21	Adalberto Corrêa Café Filho	PQ-1D	2
2	21	Ademar Pereira de Oliveira	PQ-1D	2
2	21	Alessandro Dal'Col Lúcio	PQ-1D	2
2	21	Anderson Dionei Grutzmacher	PQ-1D	2
2	21	Antonio Carlos Busoli	PQ-1D	2
2	21	Antônio Nazareno Guimarães Mendes	PQ-1D	2
2	21	Augusto Ramalho de Morais	PQ-1D	2
2	21	Carlos Alberto Labate	PQ-1D	2
2	21	Carlos Alberto Silva	PQ-1D	2
2	21	Carlos Augusto Colombo	PQ-1D	2
2	21	Carlos Gilberto Raetano	PQ-1D	2
2	21	Celso Aita	PQ-1D	2
2	21	César Augusto Brasil Pereira Pinto	PQ-1D	2
2	21	Clistenes Williams Araujo do Nascimento	PQ-1D	2
2	21	Cristiano André Steffens	PQ-1D	2
2	21	Dagoberto Martins	PQ-1D	2
2	21	Danilo Rheinheimer dos Santos	PQ-1D	2
2	21	Dario Munt de Moraes	PQ-1D	2
2	21	Dauri José Tessmann	PQ-1D	2
2	21	Dilson Antônio Bisognin	PQ-1D	2
2	21	Dirceu Maximino Fernandes	PQ-1D	2
2	21	Drauzio Eduardo Naretto Rangel	PQ-1D	2
2	21	Eduardo Alves	PQ-1D	2
2	21	Eduardo Caruso Machado	PQ-1D	2
2	21	Eduardo Delgado Assad	PQ-1D	2
2	21	Fábio Gelape Faleiro	PQ-1D	2
2	21	Fabio Lopes Olivares	PQ-1D	2
2	21	Fernando Cezar Juliatti	PQ-1D	2
2	21	Fernando Luis Cônsoli	PQ-1D	2
2	21	Francisco Amaral Villela	PQ-1D	2
2	21	Francisco de Sousa Ramalho	PQ-1D	2
2	21	Gener Tadeu Pereira	PQ-1D	2
2	21	Glauber Henrique de Sousa Nunes	PQ-1D	2
2	21	Helvecio Della Coletta Filho	PQ-1D	2
2	21	Herbert Álvaro Abreu de Siqueira	PQ-1D	2
2	21	Italo Delalibera Júnior	PQ-1D	2
2	21	Jaime Wilson Vargas de Mello	PQ-1D	2
2	21	Jeferson Dieckow	PQ-1D	2
2	21	Jeronimo Luiz Andriolo	PQ-1D	2
2	21	Jonny Everson Scherwinski Pereira	PQ-1D	2
2	21	José Aires Ventura	PQ-1D	2
2	21	Jose Donizeti Alves	PQ-1D	2
2	21	José Guilherme Marinho Guerra	PQ-1D	2
2	21	José Magno Queiroz Luz	PQ-1D	2
2	21	José Raniere Ferreira de Santana	PQ-1D	2
2	21	Jose Renato Boucas Farias	PQ-1D	2
2	21	Jose Ricardo Peixoto	PQ-1D	2
2	21	Jose Vargas de Oliveira	PQ-1D	2
2	21	Leilson Costa Grangeiro	PQ-1D	2
2	21	Leonardo Theodoro Büll	PQ-1D	2
2	21	Lindolfo Storck	PQ-1D	2
2	21	Lourival Ferreira Cavalcante	PQ-1D	2
2	21	Ludwig Heinrich Pfenning	PQ-1D	2
2	21	Luis Sangoi	PQ-1D	2
2	21	Luiz Carlos Chamhum Salomão	PQ-1D	2
2	21	Luiz Fernando Pires	PQ-1D	2
2	21	Marcio Rodrigues Lambais	PQ-1D	2
2	21	Marcos Botton	PQ-1D	2
2	21	Mauricio Dutra Costa	PQ-1D	2
2	21	Messias José Bastos de Andrade	PQ-1D	2
2	21	Moacir de Souza Dias Junior	PQ-1D	2
2	21	Nelson Sidnei Massola Júnior	PQ-1D	2
2	21	Newton La Scala Júnior	PQ-1D	2
2	21	Newton Pereira Stamford	PQ-1D	2
2	21	Ney Sussumu Sakiyama	PQ-1D	2
2	21	Orivaldo Arf	PQ-1D	2
2	21	Pedro Manuel Oliveira Janeiro Neves	PQ-1D	2
2	21	Pedro Marques da Silveira	PQ-1D	2
2	21	Raúl Alberto Laumann	PQ-1D	2
2	21	Renato Vasconcelos Botelho	PQ-1D	2
2	21	Ribas Antonio Vidal	PQ-1D	2
2	21	Robert Neil Gerard Miller	PQ-1D	2
2	21	Roberval Daiton Vieira	PQ-1D	2
2	21	Ronan Xavier Corrêa	PQ-1D	2
2	21	Rubens José Guimarães	PQ-1D	2
2	21	Salatier Buzetti	PQ-1D	2
2	21	Sandro Luis Petter Medeiros	PQ-1D	2
2	21	Sergio Ruffo Roberto	PQ-1D	2
2	21	Silvio Moure Cicero	PQ-1D	2
2	21	Teógenes Senna de Oliveira	PQ-1D	2
2	21	Tiago Osório Ferreira	PQ-1D	2
2	21	Valter Arthur	PQ-1D	2
2	21	Adriana Pinheiro Martinelli	PQ-1D	1
2	21	Ana Cristina Fermino Soares	PQ-1D	1
2	21	Ana Maria Soares Pereira	PQ-1D	1
2	21	Brigida de Souza	PQ-1D	1
2	21	Deborah Pinheiro Dick	PQ-1D	1
2	21	Denise Cybis Fontana	PQ-1D	1
2	21	Elizabeth Orika Ono	PQ-1D	1
2	21	Maria de Fátima Guimarães	PQ-1D	1
2	21	Maria do Carmo Bassols Raseira	PQ-1D	1
2	21	Marisa de Cassia Piccolo	PQ-1D	1
2	21	Patricia Duarte de Oliveira Paiva	PQ-1D	1
2	21	Raquel Ghini	PQ-1D	1
2	21	Rejane Jurema Mansur Custódio Nogueira	PQ-1D	1
2	21	Sarita Leonel	PQ-1D	1
2	21	Adalton Raga	PQ-2	2
2	21	Adriel Ferreira da Fonseca	PQ-2	2
2	21	Carlos Antonio Inacio	PQ-2	2
2	21	Clovis Pereira Peixoto	PQ-2	2
2	21	Daniel Vidal Pérez	PQ-2	2
2	21	Francisco Jorge Cividanes	PQ-2	2
2	21	Galileo Adeli Buriol	PQ-2	2
2	21	Gaus Silvestre de Andrade Lima	PQ-2	2
2	21	Henrique Duarte Vieira	PQ-2	2
2	21	Jaime Antonio de Almeida	PQ-2	2
2	21	Joaquim Geraldo Caprio da Costa	PQ-2	2
2	21	Leandro Grassi de Freitas	PQ-2	2
2	21	Marcel Bellato Spósito	PQ-2	2
2	21	Marcelo Angelo Cirillo	PQ-2	2
2	21	Marcio Rocha Francelino	PQ-2	2
2	21	Mário César Guerreiro	PQ-2	2
2	21	Nilton Nagib Jorge Chalfun	PQ-2	2
2	21	Paulo Sergio Nascimento Lopes	PQ-2	2
2	21	Ricardo Silveiro Balardin	PQ-2	2
2	21	Ronald José Barth Pinto	PQ-2	2
2	21	Rui Sales Junior	PQ-2	2
2	21	Sílvio Aparecido Lopes	PQ-2	2
2	21	Walter José Siqueira	PQ-2	2
2	21	Adriana Parada Dias da Silveira	PQ-2	1
2	21	Ana Maria Rodrigues Cassiolato	PQ-2	1
2	21	Carolina Etienne de Rosália e Silva Santos	PQ-2	1
2	21	Claudia Fortes Ferreira	PQ-2	1
2	21	Giovana Augusta Torres	PQ-2	1
2	21	Luciana Cordeiro do Nascimento	PQ-2	1
2	21	Mercedes Concórdia Carrão Panizzi	PQ-2	1
2	21	Nerilde Favaretto	PQ-2	1
2	21	Sueli Teresinha Van Der Sand	PQ-2	1
2	21	Vania Moda-Cirino	PQ-2	1
2	21	Adeney de Freitas Bueno	PQ-2	2
2	21	Alberto Baêta dos Santos	PQ-2	2
2	21	Antônio Luis Santi	PQ-2	2
2	21	Antonio Rodrigues Fernandes	PQ-2	2
2	21	Eliezer Rodrigues de Souto	PQ-2	2
2	21	Elvio Giasson	PQ-2	2
2	21	Fabio Martins Mercante	PQ-2	2
2	21	Fabricio Fagundes Pereira	PQ-2	2
2	21	Geraldo Antonio de Andrade Araujo	PQ-2	2
2	21	Gustavo Brunetto	PQ-2	2
2	21	Juvenil Enrique Cares	PQ-2	2
2	21	Kaoru Yuyama	PQ-2	2
2	21	Luiz Carlos Ferreira de Souza	PQ-2	2
2	21	Marcelo de Almeida Silva	PQ-2	2
2	21	Mário Sobral de Abreu	PQ-2	2
2	21	Niraldo José Ponciano	PQ-2	2
2	21	Paulo Sérgio Rabello de Oliveira	PQ-2	2
2	21	Paulo Sergio Torres Brioso	PQ-2	2
2	21	Reinaldo Bertola Cantarutti	PQ-2	2
2	21	Ricardo Adaime da Silva	PQ-2	2
2	21	Romario Gava Ferrao	PQ-2	2
2	21	Alana das Chagas Ferreira Aguiar	PQ-2	1
2	21	Elaine Aparecida de Souza	PQ-2	1
2	21	Juliana de Freitas Astúa	PQ-2	1
2	21	Maria de Fatima Barbosa Coelho	PQ-2	1
2	21	Sylvana Naomi Matsumoto	PQ-2	1
2	21	Adenir Vieira Teodoro	PQ-2	2
2	21	Antonio Clementino dos Santos	PQ-2	2
2	21	Claudio Ferreira Lima	PQ-2	2
2	21	Eliseu José Guedes Pereira	PQ-2	2
2	21	Elson Santiago de Alvarenga	PQ-2	2
2	21	Emanoel Gomes de Moura	PQ-2	2
2	21	Francisco Cláudio Lopes de Freitas	PQ-2	2
2	21	Francisco Ferraz Laranjeira Barbosa	PQ-2	2
2	21	Gilmar Arduino Bettio Marodin	PQ-2	2
2	21	Idemir Citadin	PQ-2	2
2	21	Joao Alencar Pamphile	PQ-2	2
2	21	José Antonio Gonzalez da Silva	PQ-2	2
2	21	Jose Mauricio Cunha Fernandes	PQ-2	2
2	21	Jose Ramon Barros Cantalice	PQ-2	2
2	21	Luiz Fernando Wurdig Roesch	PQ-2	2
2	21	Marcelo Ferreira Fernandes	PQ-2	2
2	21	Marcelo Silva de Oliveira	PQ-2	2
2	21	Mauricio Ursi Ventura	PQ-2	2
2	21	Odair Alberton	PQ-2	2
2	21	Paulo Cesar Conceição	PQ-2	2
2	21	Paulo Estevão de Souza	PQ-2	2
2	21	Pedro Takao Yamamoto	PQ-2	2
2	21	Renato Lara de Assis	PQ-2	2
2	21	Ricardo Trezzi Casa	PQ-2	2
2	21	Sérgio da Costa Saab	PQ-2	2
2	21	Bianca Waleria Bertoni	PQ-2	1
2	21	Carmen Silvia Vieira Janeiro Neves	PQ-2	1
2	21	Cláudia Regina Dias Arieira	PQ-2	1
2	21	Eugenia Jacira Bolacel Braga	PQ-2	1
2	21	Herdjania Veras de Lima	PQ-2	1
2	21	Juliana de Fátima Sales	PQ-2	1
2	21	Maria do Carmo Lana	PQ-2	1
2	21	Maria Ines Tiraboschi Ferro	PQ-2	1
2	21	Mariângela Cristofani-Yaly	PQ-2	1
2	21	Nerinéia Dalfollo Ribeiro	PQ-2	1
2	21	Rosangela Maria Simeão	PQ-2	1
2	21	Sonia Maria Pessoa Pereira Bergamasco	PQ-2	1
2	21	Sttela Dellyzete Veiga Franco da Rosa	PQ-2	1
2	21	Alan Rodrigo Panosso	PQ-2	2
2	21	Alexander Machado Auad	PQ-2	2
2	21	Alexandre Specht	PQ-2	2
2	21	Almy Junior Cordeiro de Carvalho	PQ-2	2
2	21	Antonio Carlos de Azevedo	PQ-2	2
2	21	Antonio Carlos Maringoni	PQ-2	2
2	21	Antonio Carlos Tadeu Vitorino	PQ-2	2
2	21	Armando Reis Tavares	PQ-2	2
2	21	Aureo Eduardo Magalhães Ribeiro	PQ-2	2
2	21	Bruno Galvêas Laviola	PQ-2	2
2	21	Carlos Frederico Wilcken	PQ-2	2
2	21	Cicero Carlos de Souza Almeida	PQ-2	2
2	21	Denilson Ferreira de Oliveira	PQ-2	2
2	21	Edson Campanhola Bortoluzzi	PQ-2	2
2	21	Eduardo Fontes Araujo	PQ-2	2
2	21	Eloy Antonio Pauletto	PQ-2	2
2	21	Emerson Medeiros Del Ponte	PQ-2	2
2	21	Enes Furlani Junior	PQ-2	2
2	21	Erasmo José Paioli Pires	PQ-2	2
2	21	Fábio Henrique Tavares de Oliveira	PQ-2	2
2	21	Fernando Alves de Azevedo	PQ-2	2
2	21	Fernando Antonio Souza de Aragão	PQ-2	2
2	21	Fernando Teixeira Nicoloso	PQ-2	2
2	21	Gaspar Henrique Korndorfer	PQ-2	2
2	21	Germano Leão Demolin Leite	PQ-2	2
2	21	João Carlos Ker	PQ-2	2
2	21	Joaquim Gonçalves Machado Neto	PQ-2	2
2	21	Joenes Mucci Peluzio	PQ-2	2
2	21	José Eduardo Corá	PQ-2	2
2	21	Jose Luiz Bezerra	PQ-2	2
2	21	Jose Maria de Lima	PQ-2	2
2	21	Josileia Acordi Zanatta	PQ-2	2
2	21	Juliano Carlos Calonego	PQ-2	2
2	21	Leo Rufato	PQ-2	2
2	21	Luciano Vilela Paiva	PQ-2	2
2	21	Luis Mauro Goncalves Rosa	PQ-2	2
2	21	Luís Roberto Batista	PQ-2	2
2	21	Luiz Gonsaga de Carvalho	PQ-2	2
2	21	Lyderson Facio Viccini	PQ-2	2
2	21	Marcelo Andreotti	PQ-2	2
2	21	Marciel João Stadnik	PQ-2	2
2	21	Marcos Paz Saraiva Câmara	PQ-2	2
2	21	Marcos Rafael Nanni	PQ-2	2
2	21	Marcos Ventura Faria	PQ-2	2
2	21	Marcus Vinicius Sampaio	PQ-2	2
2	21	Mario Puiatti	PQ-2	2
2	21	Mauro Antônio Rizzardi	PQ-2	2
2	21	Michelangelo Muzell Trezzi	PQ-2	2
2	21	Miguel Cooper	PQ-2	2
2	21	Milton César Costa Campos	PQ-2	2
2	21	Paulo Mauricio Ruas	PQ-2	2
2	21	Paulo Roberto Silva Farias	PQ-2	2
2	21	Raphael Bragança Alves Fernandes	PQ-2	2
2	21	Renato Beozzo Bassanezi	PQ-2	2
2	21	Renato de Almeida Sarmento	PQ-2	2
2	21	Renato Delmondez de Castro	PQ-2	2
2	21	Renato Ribeiro Passos	PQ-2	2
2	21	Ricardo Antonio Ayub	PQ-2	2
2	21	Ricardo Luis Louro Berbara	PQ-2	2
2	21	Ricardo Moreira de Souza	PQ-2	2
2	21	Robson Marcelo Di Piero	PQ-2	2
2	21	Rodrigo Ribeiro Fidelis	PQ-2	2
2	21	Sérgio Roberto Rodrigues	PQ-2	2
2	21	Silvio Favero	PQ-2	2
2	21	Valdomiro Severino de Souza Júnior	PQ-2	2
2	21	Waldir Cintra de Jesus Junior	PQ-2	2
2	21	Walter dos Santos Soares Filho	PQ-2	2
2	21	Walter Esfrain Pereira	PQ-2	2
2	21	William Mário de Carvalho Nunes	PQ-2	2
2	21	Andrea De Rossi Rufato	PQ-2	1
2	21	Cibele Chalita Martins	PQ-2	1
2	21	Clarice Diniz Alvarenga Corsato	PQ-2	1
2	21	Cláudia Pozzi Jantalia	PQ-2	1
2	21	Claudine Marcia Carvalho	PQ-2	1
2	21	Cleide Aparecida de Abreu	PQ-2	1
2	21	Diolina Moura Silva	PQ-2	1
2	21	Elizanilda Ramalho do Rego	PQ-2	1
2	21	Emanuela Forestieri da Gama-Rodrigues	PQ-2	1
2	21	Eveline Teixeira Caixeta	PQ-2	1
2	21	Leila Trevisan Braz	PQ-2	1
2	21	Lúcia Maria Carareto Alves	PQ-2	1
2	21	Márcia do Vale Barreto Figueiredo	PQ-2	1
2	21	Maria Esther de Noronha Fonseca	PQ-2	1
2	21	Maria Laene Moreira de Carvalho	PQ-2	1
2	21	Marlene Cristina Alves	PQ-2	1
2	21	Marlove Fatima Brião Muniz	PQ-2	1
2	21	Roberta Marins Nogueira Peil	PQ-2	1
2	21	Ruth Rufino do Nascimento	PQ-2	1
2	21	Sheila Maria Doula	PQ-2	1
2	21	Zaida Ines Antoniolli	PQ-2	1
2	21	Alessandro Guerra da Silva	PQ-2	2
2	21	Alexandre Christofaro Silva	PQ-2	2
2	21	Alvaro Luiz Mafra	PQ-2	2
2	21	Amauri Bogo	PQ-2	2
2	21	Américo Wagner Júnior	PQ-2	2
2	21	Antonio Alves Pereira	PQ-2	2
2	21	Antonio Carlos da Gama-Rodrigues	PQ-2	2
2	21	Antonio Carlos Souza Albuquerque Barros	PQ-2	2
2	21	Antonio Chalfun Junior	PQ-2	2
2	21	Arione da Silva Pereira	PQ-2	2
2	21	Ben Hur Mattiuz	PQ-2	2
2	21	Borko Stosic	PQ-2	2
2	21	Carlos Pimentel	PQ-2	2
2	21	Carlos Priminho Pirovani	PQ-2	2
2	21	Carlos Tadeu dos Santos Dias	PQ-2	2
2	21	Cassio Hamilton Abreu Junior	PQ-2	2
2	21	Celsemy Eleuterio Maia	PQ-2	2
2	21	Celso Dornelas Fernandes	PQ-2	2
2	21	Cícero Célio de Figueiredo	PQ-2	2
2	21	Cicero Deschamps	PQ-2	2
2	21	Claudemir Zucareli	PQ-2	2
2	21	Claudivan Feitosa de Lacerda	PQ-2	2
2	21	Cleber Furlanetto	PQ-2	2
2	21	Cleso Antônio Patto Pacheco	PQ-2	2
2	21	Danilo Eduardo Rozane	PQ-2	2
2	21	Deonir Secco	PQ-2	2
2	21	Dilermando Perecin	PQ-2	2
2	21	Dirceu de Mattos Junior	PQ-2	2
2	21	Ederson Akio Kido	PQ-2	2
2	21	Ederson da Conceição Jesus	PQ-2	2
2	21	Edésio Fialho dos Reis	PQ-2	2
2	21	Edicarlos Damacena de Souza	PQ-2	2
2	21	Edison Ryoiti Sujii	PQ-2	2
2	21	Edmilson Jose Ambrosano	PQ-2	2
2	21	Edson Luiz Lopes Baldin	PQ-2	2
2	21	Edson Perito Amorim	PQ-2	2
2	21	Eduardo Andrea Lemus Erasmo	PQ-2	2
2	21	Eduardo Guimarães Couto	PQ-2	2
2	21	Egon Jose Meurer	PQ-2	2
2	21	Elpidio Inacio Fernandes Filho	PQ-2	2
2	21	Enilson de Barros Silva	PQ-2	2
2	21	Enilson Luiz Saccol de Sá	PQ-2	2
2	21	Etelvino Henrique Novotny	PQ-2	2
2	21	Everaldo Zonta	PQ-2	2
2	21	Fabiano André Petter	PQ-2	2
2	21	Fabiano Guimarães Silva	PQ-2	2
2	21	Fábio Luiz Partelli	PQ-2	2
2	21	Fábio Pinto Gomes	PQ-2	2
2	21	Fábio Ribeiro Pires	PQ-2	2
2	21	Fabio Ricardo Marin	PQ-2	2
2	21	Fausto de Souza Sobrinho	PQ-2	2
2	21	Genei Antonio Dalmago	PQ-2	2
2	21	Geraldo César de Oliveira	PQ-2	2
2	21	Geraldo de Amaral Gravina	PQ-2	2
2	21	Geri Eduardo Meneghello	PQ-2	2
2	21	Gil Rodrigues dos Santos	PQ-2	2
2	21	Gilberto Úbida Leite Braga	PQ-2	2
2	21	Giovani Benin	PQ-2	2
2	21	Gustavo Ribeiro Xavier	PQ-2	2
2	21	Hélio Bandeira Barros	PQ-2	2
2	21	Helio Grassi Filho	PQ-2	2
2	21	Henrique Guilhon de Castro	PQ-2	2
2	21	Ildon Rodrigues do Nascimento	PQ-2	2
2	21	Ítalo Herbert Lucena Cavalcante	PQ-2	2
2	21	Itamar Rosa Teixeira	PQ-2	2
2	21	Jackson Adriano Albuquerque	PQ-2	2
2	21	Jairo Osvaldo Cazetta	PQ-2	2
2	21	Jean Luiz Simões de Araújo	PQ-2	2
2	21	Jean Philippe Palma Revillion	PQ-2	2
2	21	Jefferson Luís Meirelles Coimbra	PQ-2	2
2	21	Jerri Édson Zilli	PQ-2	2
2	21	Jerson Vanderlei Carús Guedes	PQ-2	2
2	21	Joao Batista Vida	PQ-2	2
2	21	João Carlos de Moraes Sá	PQ-2	2
2	21	João José Granate de Sá e Melo Marques	PQ-2	2
2	21	Joao Luiz Lani	PQ-2	2
2	21	Jose Antonio Martinelli	PQ-2	2
2	21	Jose Antonio Peters	PQ-2	2
2	21	José Antonio Saraiva Grossi	PQ-2	2
2	21	José Barbosa dos Santos	PQ-2	2
2	21	José Belasque Junior	PQ-2	2
2	21	José Carlos Lopes	PQ-2	2
2	21	José Frederico Centurion	PQ-2	2
2	21	Jose Helio Costa	PQ-2	2
2	21	José Holanda Campelo Júnior	PQ-2	2
2	21	José Hortêncio Mota	PQ-2	2
2	21	José Laércio Favarin	PQ-2	2
2	21	José Renato Stangarlin	PQ-2	2
2	21	José Ricardo Macedo Pezzopane	PQ-2	2
2	21	Jucinei José Comin	PQ-2	2
2	21	Juliano Tadeu Vilela de Resende	PQ-2	2
2	21	Kaesel Jackson Damasceno e Silva	PQ-2	2
2	21	Laurício Endres	PQ-2	2
2	21	Leandro Bacci	PQ-2	2
2	21	Leandro Borges Lemos	PQ-2	2
2	21	Leandro Galon	PQ-2	2
2	21	Leandro José Dallagnol	PQ-2	2
2	21	Leandro Pereira Pacheco	PQ-2	2
2	21	Leandro Souza da Silva	PQ-2	2
2	21	Leandro Vargas	PQ-2	2
2	21	Lenaldo Muniz de Oliveira	PQ-2	2
2	21	Leonardo Lopes Bhering	PQ-2	2
2	21	Lino Bittencourt Monteiro	PQ-2	2
2	21	Luciano Colpo Gatiboni	PQ-2	2
2	21	Luciano Kayser Vargas	PQ-2	2
2	21	Luis Antonio de Avila	PQ-2	2
2	21	Luis Eduardo Correa Antunes	PQ-2	2
2	21	Luis Francisco Angeli Alves	PQ-2	2
2	21	Luiz Edson Mota de Oliveira	PQ-2	2
2	21	Luiz Eduardo Bassay Blum	PQ-2	2
2	21	Luiz Fernando Carvalho Leite	PQ-2	2
2	21	Luiz Orlando de Oliveira	PQ-2	2
2	21	Mailson Monteiro do Rêgo	PQ-2	2
2	21	Marcelo Agenor Pavan	PQ-2	2
2	21	Marcelo da Costa Ferreira	PQ-2	2
2	21	Marcelo Giovanetti Canteri	PQ-2	2
2	21	Marco Antonio Costa	PQ-2	2
2	21	Marco Aurélio Carbone Carneiro	PQ-2	2
2	21	Mario de Andrade Lira Junior	PQ-2	2
2	21	Mário Eidi Sato	PQ-2	2
2	21	Mario Jose Pedro Junior	PQ-2	2
2	21	Mário Massayuki Inomoto	PQ-2	2
2	21	Murillo de Albuquerque Regina	PQ-2	2
2	21	Nelson Barros Colauto	PQ-2	2
2	21	Noeli Juarez Ferla	PQ-2	2
2	21	Paulo César Magalhães	PQ-2	2
2	21	Paulo Cezar Ceresini	PQ-2	2
2	21	Paulo Dejalma Zimmer	PQ-2	2
2	21	Paulo Jorge de Oliveira Ponte de Souza	PQ-2	2
2	21	Paulo Marcelo de Souza	PQ-2	2
2	21	Paulo Vitor Dutra de Souza	PQ-2	2
2	21	Pericles de Albuquerque Melo Filho	PQ-2	2
2	21	Rafael Montanari	PQ-2	2
2	21	Rafael Moreira Soares	PQ-2	2
2	21	Raimundo Santos Barros	PQ-2	2
2	21	Renato Mendes Guimarães	PQ-2	2
2	21	Renato Ribeiro de Lima	PQ-2	2
2	21	Renato Serena Fontaneli	PQ-2	2
2	21	Renildes Lucio Ferreira Fontes	PQ-2	2
2	21	Ricardo Antonio Ferreira Rodrigues	PQ-2	2
2	21	Ricardo Antonio Polanczyk	PQ-2	2
2	21	Ricardo Magela de Souza	PQ-2	2
2	21	Ricardo Simão Diniz Dalmolin	PQ-2	2
2	21	Roberto Fontes Vieira	PQ-2	2
2	21	Roberto Lyra Villas Boas	PQ-2	2
2	21	Rodrigo Rodrigues Matiello	PQ-2	2
2	21	Rogerio Faria Vieira	PQ-2	2
2	21	Rogério Oliveira de Sousa	PQ-2	2
2	21	Salvador Barros Torres	PQ-2	2
2	21	Sandro José Giacomini	PQ-2	2
2	21	Sebastião Medeiros Filho	PQ-2	2
2	21	Sérgio de Oliveira Procópio	PQ-2	2
2	21	Sergio Francisco Schwarz	PQ-2	2
2	21	Sergio Miana de Faria	PQ-2	2
2	21	Sidinei Jose Lopes	PQ-2	2
2	21	Thomas Newton Martin	PQ-2	2
2	21	Tiago Domingues Zucchi	PQ-2	2
2	21	Tiago Roque Benetoli da Silva	PQ-2	2
2	21	Valdemar Luiz Tornisielo	PQ-2	2
2	21	Valter Carvalho de Andrade Júnior	PQ-2	2
2	21	Vandeir Francisco Guimaraes	PQ-2	2
2	21	Vicente Celestino Pires Silveira	PQ-2	2
2	21	Vilson Antonio Klein	PQ-2	2
2	21	Waldemar Zangaro Filho	PQ-2	2
2	21	Walkymário de Paulo Lemos	PQ-2	2
2	21	Aike Anneliese Kretzschmar	PQ-2	1
2	21	Ana Veruska Cruz da Silva Muniz	PQ-2	1
2	21	Andrea Bittencourt Moura	PQ-2	1
2	21	Anelise Beneduzi da Silveira	PQ-2	1
2	21	Angela de Fatima Barbosa Abreu	PQ-2	1
2	21	Angela Mehta dos Reis	PQ-2	1
2	21	Antonia dos Reis Figueira	PQ-2	1
2	21	Brigitte Josefine Feigl	PQ-2	1
2	21	Chirlei Glienke	PQ-2	1
2	21	Cileide Maria Medeiros Coelho	PQ-2	1
2	21	Claudia Regina Batista de Souza	PQ-2	1
2	21	Claudia Vieira Godoy	PQ-2	1
2	21	Cristina Schetino Bastos	PQ-2	1
2	21	Débora Cristina Santiago	PQ-2	1
2	21	Edna Dora Martins Newman Luz	PQ-2	1
2	21	Elisângela de Souza Loureiro	PQ-2	1
2	21	Elizabeth Ann Veasey	PQ-2	1
2	21	Francine Lorena Cuquel	PQ-2	1
2	21	Iêda de Carvalho Mendes	PQ-2	1
2	21	Janisete Gomes da Silva Miller	PQ-2	1
2	21	Kathia Fernandes Lopes Pivetta	PQ-2	1
2	21	Katia Christina Zuffellato-Ribas	PQ-2	1
2	21	Kátia Regina Freitas SchwanEstrada	PQ-2	1
2	21	Lidia Mariana Fiuza	PQ-2	1
2	21	Lilia Gomes Willadino	PQ-2	1
2	21	Luciane Vilela Resende	PQ-2	1
2	21	Luiza Rodrigues Redaelli	PQ-2	1
2	21	Magali Leonel	PQ-2	1
2	21	Margarete Magalhães de Souza	PQ-2	1
2	21	Margarida Goréte Ferreira do Carmo	PQ-2	1
2	21	Mari Inês Carissimi Boff	PQ-2	1
2	21	Maria Alves Ferreira	PQ-2	1
2	21	Maria Amélia Gava Ferrão	PQ-2	1
2	21	Maria Aparecida Castellani	PQ-2	1
2	21	Maria Aparecida Nogueira Sediyama	PQ-2	1
2	21	Maria de Fátima Arrigoni-Blank	PQ-2	1
2	21	Maria de Fatima Pires da Silva Machado	PQ-2	1
2	21	Maria Zuleide de Negreiros	PQ-2	1
2	21	Marilusa Pinto Coelho Lacerda	PQ-2	1
2	21	Marisa Alvares da Silva Velloso Ferreira	PQ-2	1
2	21	Marli de Fátima Fiore	PQ-2	1
2	21	Raquel Rejane Bonato Negrelle	PQ-2	1
2	21	Regiane Cristina Oliveira de Freitas Bueno	PQ-2	1
2	21	Regina Maria Quintao Lana	PQ-2	1
2	21	Renate Krause Sakate	PQ-2	1
2	21	Rosana Pereira Vianello	PQ-2	1
2	21	Sandra Regina Ceccato Antonini	PQ-2	1
2	21	Silvana de Paula Quintao Scalon	PQ-2	1
2	21	Simone Alves Silva	PQ-2	1
2	21	Sonia Maria Forti Broglio	PQ-2	1
2	21	Sonia Regina de Souza	PQ-2	1
2	21	Suzete Aparecida Lanza Destéfano	PQ-2	1
2	21	Tangriani Simioni Assmann	PQ-2	1
2	21	Terezinha de Jesus Rangel Camara	PQ-2	1
2	21	Valdenice Moreira Novelli	PQ-2	1
2	21	Valeria Wanderley Teixeira	PQ-2	1
2	21	Vanessa Kava Cordeiro	PQ-2	1
2	21	Vânia Maria Maciel Melo	PQ-2	1
2	21	Henrique Pereira dos Santos	PQ-2	2
2	22	Adalberto Luis Val (Aquicultura)	PQ-1A	2
2	22	Bernardo Baldisserotto	PQ-1A	2
2	22	Jose Eurico Possebon Cyrino	PQ-1A	2
2	22	Luiz Edivaldo Pezzato	PQ-1A	2
2	22	Nilo Bazzoli	PQ-1A	2
2	22	Ronaldo Olivera Cavalli	PQ-1A	2
2	22	Gilson Luiz Volpato	PQ-1B	2
2	22	Paulo Cesar Oliveira Vergne de Abreu	PQ-1B	2
2	22	Wilson Francisco Britto Wasielesky Junior	PQ-1B	2
2	22	Carolina Arruda de Oliveira Freire	PQ-1B	1
2	22	Dalton José Carneiro	PQ-1C	2
2	22	Gilberto Moraes	PQ-1C	2
2	22	Luís André Nassr de Sampaio	PQ-1C	2
2	22	Pedro de Magalhães Padilha	PQ-1C	2
2	22	Wagner Cotroni Valenti	PQ-1C	2
2	22	Maria Célia Portella	PQ-1C	1
2	22	Antonio Ostrensky Neto	PQ-1D	2
2	22	Fábio Porto-Foresti	PQ-1D	2
2	22	Leonardo Jose Gil Barcellos	PQ-1D	2
2	22	Levy de Carvalho Gomes	PQ-1D	2
2	22	Luis Alejandro Vinatea Arana	PQ-1D	2
2	22	Ricardo Pereira Ribeiro	PQ-1D	2
2	22	Ana Tereza de Mendonça Viveiros Leal	PQ-1D	1
2	22	Celia Regina Monte Barardi	PQ-1D	1
2	22	Debora Machado Fracalossi	PQ-1D	1
2	22	Margarida Maria Barros	PQ-1D	1
2	22	Maria José Tavares Ranzani de Paiva	PQ-1D	1
2	22	Maria Risoleta Freire Marques	PQ-1D	1
2	22	Eliane Gonçalves de Freitas	PQ-2	1
2	22	Elisabete Maria Macedo Viegas	PQ-2	1
2	22	Elizabeth Romagosa	PQ-2	1
2	22	Erica Alves Gonzalez Vidal	PQ-2	1
2	22	Laura Satiko Okada Nakaghi	PQ-2	1
2	22	Maria Ines Borella	PQ-2	1
2	22	Patricia Mirella da Silva Scardua	PQ-2	1
2	22	Priscila Vieira Rosa	PQ-2	1
2	22	Renata Guimarães Moreira	PQ-2	1
2	22	Alberto Jorge Pinto Nunes	PQ-2	1
2	22	Alex Pires de Oliveira Nuñer	PQ-2	1
2	22	Alexandre Wagner Silva Hilsdorf	PQ-2	1
2	22	Ana Lúcia Salaro	PQ-2	1
2	22	Cláudia Maris Ferreira Mostério	PQ-2	1
2	22	Cristiano Valentim da Silva Lazoski	PQ-2	2
2	22	Daniel Eduardo Lavanholi de Lemos	PQ-2	2
2	22	Danillo Pinhal	PQ-2	2
2	22	Danilo Pedro Streit Junior	PQ-2	2
2	22	Eduardo Luis Cupertino Ballester	PQ-2	2
2	22	Fábio Meurer	PQ-2	2
2	22	Felipe do Nascimento Vieira	PQ-2	2
2	22	Joaber Pereira Junior	PQ-2	2
2	22	José Luiz Pedreira Mouriño	PQ-2	2
2	22	José María Monserrat	PQ-2	2
2	22	Kleber Campos Miranda Filho	PQ-2	2
2	22	Luciano de Oliveira Garcia	PQ-2	2
2	22	Luis Alberto Romano	PQ-2	2
2	22	Luís Henrique da Silva Poersch	PQ-2	2
2	22	Marcelo Borges Tesser	PQ-2	2
2	22	Marcos Tavares Dias	PQ-2	2
2	22	Mauro Alves da Cunha	PQ-2	2
2	22	Reinaldo José da Silva	PQ-2	2
2	22	Ricardo Berteaux Robaldo	PQ-2	2
2	22	Robie Allan Bombardelli	PQ-2	2
2	22	Rodrigo Egydio Barreto	PQ-2	2
2	22	Ronald Kennedy Luz	PQ-2	2
2	22	Sergio Ricardo Batlouni	PQ-2	2
2	22	Silvio Ricardo Maurano Peixoto	PQ-2	2
2	22	Walter Quadros Seiffert	PQ-2	2
2	22	Wilson Massamitu Furuya	PQ-2	2
2	22	Wilson Rogério Boscolo	PQ-2	2
2	23	Ana Maria Carmona Ribeiro (Biofísica)	PQ-1A	1
2	23	Antonio Carlos Campos de Carvalho	PQ-1A	2
2	23	Glaucius Oliva	PQ-1A	2
2	23	Igor Polikarpov	PQ-1A	2
2	23	Joao Antonio Pegas Henriques	PQ-1A	2
2	23	Luiz Juliano Neto	PQ-1A	2
2	23	Mauricio da Silva Baptista	PQ-1A	2
2	23	Raghuvir Krishnaswamy Arni	PQ-1A	2
2	23	Eneida de Paula	PQ-1B	1
2	23	Regina Pekelmann Markus	PQ-1B	1
2	23	Rosangela Itri	PQ-1B	1
2	23	Adalberto Ramon Vieyra	PQ-1B	2
2	23	Alexander Henning Ulrich	PQ-1B	2
2	23	Frederic Jean Georges Frezard	PQ-1B	2
2	23	Marcos Roberto de Mattos Fontes	PQ-1B	2
2	23	Paulo Mascarello Bisch	PQ-1B	2
2	23	Walter Filgueira de Azevedo Junior	PQ-1B	2
2	23	Ana Paula Ulian de Araujo	PQ-1C	1
2	23	Bianca Gutfilen	PQ-1C	1
2	23	Martha Meriwether Sorenson	PQ-1C	1
2	23	Antonio Jose da Costa Filho	PQ-1C	2
2	23	Jader dos Santos Cruz	PQ-1C	2
2	23	Otavio Henrique Thiemann	PQ-1C	2
2	23	Paulo Sérgio Lacerda Beirão	PQ-1C	2
2	23	Adriane Regina Todeschini	PQ-1D	1
2	23	Iseli Lourenço Nantes	PQ-1D	1
2	23	Janice Rodrigues Perussi	PQ-1D	1
2	23	Alvaro Augusto da Costa Leitão	PQ-1D	2
2	23	Carlos Henrique Tomich de Paula da Silva	PQ-1D	2
2	23	Diego Bonatto	PQ-1D	2
2	23	Guido Lenz	PQ-1D	2
2	23	Iouri Borissevitch	PQ-1D	2
2	23	João Alexandre Ribeiro Gonçalves Barbosa	PQ-1D	2
2	23	Jose Antonio Silva Junior	PQ-1D	2
2	23	Luciano Paulino da Silva	PQ-1D	2
2	23	Pedro Geraldo Pascutti	PQ-1D	2
2	23	Ronaldo da Silva Mohana Borges	PQ-1D	2
2	23	Werner Treptow	PQ-1D	2
2	23	Ana Lucia Marques Ventura	PQ-2	1
2	23	Celia Martins Cortez Silva	PQ-2	1
2	23	Claudia de Alencar Santos Lage	PQ-2	1
2	23	Cristina Kurachi	PQ-2	1
2	23	Eleonora Kurtenbach	PQ-2	1
2	23	Elizabeth Giestal de Araujo	PQ-2	1
2	23	Katia Regina Perez	PQ-2	1
2	23	Luciana Barreto Chiarini	PQ-2	1
2	23	Luiz Anastacio Alves	PQ-2	1
2	23	Madileine Francely Américo	PQ-2	1
2	23	Márcia Rosângela Wink	PQ-2	1
2	23	Maria Cristina Nonato	PQ-2	1
2	23	Paula Campello Costa Lopes	PQ-2	1
2	23	Sonia Maria de Freitas	PQ-2	1
2	23	Antonio Alonso	PQ-2	2
2	23	Bruno Anderson Matias da Rocha	PQ-2	2
2	23	Claudio Alberto Serfaty	PQ-2	2
2	23	Daniel Acosta Avalos	PQ-2	2
2	23	Eduardo Horjales Reboredo	PQ-2	2
2	23	Emiliano Horacio Medei	PQ-2	2
2	23	Ernesto Raúl Caffarena	PQ-2	2
2	23	Gilberto Weissmuller	PQ-2	2
2	23	Jarbas Rodrigues de Oliveira	PQ-2	2
2	23	Joao Ricardo Lacerda de Menezes	PQ-2	2
2	23	João Ruggiero Neto	PQ-2	2
2	23	Jose Geraldo Nery	PQ-2	2
2	23	Jose Ricardo de Arruda Miranda	PQ-2	2
2	23	Leo Degreve	PQ-2	2
2	23	Manoel da Silva Filho	PQ-2	2
2	23	Manoel de Arcisio Miranda Filho	PQ-2	2
2	23	Marcelo Einicker Lamas	PQ-2	2
2	23	Marcio José Tiera	PQ-2	2
2	23	Marco Aurelio Pires Idiart	PQ-2	2
2	23	Marcos Tadeu Tavares Pacheco	PQ-2	2
2	23	Marcos Vicente de Albuquerque Salles Navarro	PQ-2	2
2	23	Mario Bernardo-Filho	PQ-2	2
2	23	Nilson Penha Silva	PQ-2	2
2	23	Osmar Norberto de Souza	PQ-2	2
2	23	Plinio Delatorre	PQ-2	2
2	23	Renato Moreira Rosa	PQ-2	2
2	23	Ricardo Augusto de Melo Reis	PQ-2	2
2	23	Ricardo de Souza Pereira	PQ-2	2
2	23	Sergio Augusto Lopes de Souza	PQ-2	2
2	23	Vitor Barbanti Pereira Leite	PQ-2	2
2	23	Wagner Barbosa Dias	PQ-2	2
2	24	Célia Regina da Silva Garcia	PQ-1B	1
2	24	Patricia de Azambuja Penna	PQ-1B	1
2	24	Diana Bahia	PQ-2	1
2	24	Renato Augusto DaMatta	PQ-2	2
2	24	Rosane Silva	PQ-2	1
2	25	Adelar Bracht (Bioquímica)	PQ-1A	2
2	25	Angela Terezinha de Souza Wyse	PQ-1A	1
2	25	Bianca Silvana Zingales	PQ-1A	1
2	25	Celia Regina Ribeiro da Silva Carlini	PQ-1A	1
2	25	Clelia Ferreira	PQ-1A	1
2	25	Cristina Wayne Nogueira	PQ-1A	1
2	25	Debora Foguel	PQ-1A	1
2	25	Helena Bonciani Nader	PQ-1A	1
2	25	Maria Aparecida Juliano	PQ-1A	1
2	25	Marisa Helena Gennari de Medeiros	PQ-1A	1
2	25	Vilma Regina Martins	PQ-1A	1
2	25	Anibal Eugenio Vercesi	PQ-1A	2
2	25	Benildo Sousa Cavada	PQ-1A	2
2	25	Carlos Alberto Saraiva Gonçalves	PQ-1A	2
2	25	Diogo Onofre Gomes de Souza	PQ-1A	2
2	25	Etelvino José Henriques Bechara	PQ-1A	2
2	25	Fabio de Oliveira Pedrosa	PQ-1A	2
2	25	Jerson Lima da Silva	PQ-1A	2
2	25	Joao Bosco Pesquero	PQ-1A	2
2	25	Jose Claudio Fonseca Moreira	PQ-1A	2
2	25	Lewis Joel Greene	PQ-1A	2
2	25	Marcello Iacomini	PQ-1A	2
2	25	Moacir Wajner	PQ-1A	2
2	25	Paolo Di Mascio	PQ-1A	2
2	25	Paulo Antonio de Souza Mourao	PQ-1A	2
2	25	Pedro Lagerblad de Oliveira	PQ-1A	2
2	25	Richard Charles Garratt	PQ-1A	2
2	25	Sandro José de Souza	PQ-1A	2
2	25	Sergio Danilo Junho Pena	PQ-1A	2
2	25	Sergio Marangoni	PQ-1A	2
2	25	Sergio Teixeira Ferreira	PQ-1A	2
2	25	Sergio Verjovski Almeida	PQ-1A	2
2	25	Walter Ribeiro Terra	PQ-1A	2
2	25	Adriana Karaoglanovic Carmona	PQ-1B	1
2	25	Alicia Juliana Kowaltowski	PQ-1B	1
2	25	Aline Maria da Silva	PQ-1B	1
2	25	Ana Lucia Tabet Oller do Nascimento	PQ-1B	1
2	25	Ana Maria Oliveira Battastini	PQ-1B	1
2	25	Ana Paula Canedo Valente	PQ-1B	1
2	25	Andrea Mara Macedo	PQ-1B	1
2	25	Carla Dalmaz	PQ-1B	1
2	25	Heloisa Sobreiro Selistre de Araujo	PQ-1B	1
2	25	Luana Cassandra Breitenbach Barroso Coelho	PQ-1B	1
2	25	Maria Luiza Vilela Oliva	PQ-1B	1
2	25	Russolina Benedeta Zingali	PQ-1B	1
2	25	Vânia D'Almeida	PQ-1B	1
2	25	Arnaldo Zaha	PQ-1B	2
2	25	Carlos Henrique Inacio Ramos	PQ-1B	2
2	25	Celso Caruso Neves	PQ-1B	2
2	25	Emanuel Maltempi de Souza	PQ-1B	2
2	25	Francisco de Assis Leone	PQ-1B	2
2	25	Helio Kiyoshi Takahashi	PQ-1B	2
2	25	Jose Roberto Meyer Fernandes	PQ-1B	2
2	25	Luiz Bezerra de Carvalho Junior	PQ-1B	2
2	25	Mario Sergio Palma	PQ-1B	2
2	25	Octavio Luiz Franco	PQ-1B	2
2	25	Pio Colepicolo Neto	PQ-1B	2
2	25	Roger Frigério Castilho	PQ-1B	2
2	25	Shaker Chuck Farah	PQ-1B	2
2	25	Adriana Silva Hemerly	PQ-1C	1
2	25	Ana Lucia Figueiredo Porto	PQ-1C	1
2	25	Ana Paula Cabral de Araujo Lima	PQ-1C	1
2	25	Andrea Thompson Da Poian	PQ-1C	1
2	25	Anita Hilda Straus Takahashi	PQ-1C	1
2	25	Carla Ines Tasca	PQ-1C	1
2	25	Constance Oliver	PQ-1C	1
2	25	Christianne Gazzana Salbego	PQ-1C	1
2	25	Enilza Maria Espreafico	PQ-1C	1
2	25	Fernanda Guarino De Felice	PQ-1C	1
2	25	Isis do Carmo Kettelhut	PQ-1C	1
2	25	Maria Rita Sierakowski	PQ-1C	1
2	25	Maria Tereza dos Santos Correia	PQ-1C	1
2	25	Shirley Schreier	PQ-1C	1
2	25	Carlos Bloch Junior	PQ-1C	2
2	25	Carlos Severo Dutra Filho	PQ-1C	2
2	25	Clovis Milton Duval Wannmacher	PQ-1C	2
2	25	Guilherme lanzi Sassaki	PQ-1C	2
2	25	Hernan Francisco Terenzi	PQ-1C	2
2	25	Joao Atilio Jorge	PQ-1C	2
2	25	Joao Carlos Setubal	PQ-1C	2
2	25	Jörg Kobarg	PQ-1C	2
2	25	José Luiz de Lima Filho	PQ-1C	2
2	25	Luis Eduardo Soares Netto	PQ-1C	2
2	25	Luiz Augusto Basso	PQ-1C	2
2	25	Luiz Claudio Francisco da Silva	PQ-1C	2
2	25	Richard John Ward	PQ-1C	2
2	25	Robson de Queiroz Monteiro	PQ-1C	2
2	25	Ana Marisa Chudzinski Tavassi	PQ-1D	1
2	25	Aparecida Sadae Tanaka	PQ-1D	1
2	25	Carmen Veríssima Ferreira	PQ-1D	1
2	25	Dirce Maria Carraro	PQ-1D	1
2	25	Emy Luiza Ishii Iwamoto	PQ-1D	1
2	25	Glaucia Regina Martinez	PQ-1D	1
2	25	Gloria Regina Franco	PQ-1D	1
2	25	Janice Carneiro Coelho	PQ-1D	1
2	25	Leda Satie Chubatsu	PQ-1D	1
2	25	Maria Berenice Reynaud Steffens	PQ-1D	1
2	25	Maria de Lourdes Teixeira de Moraes Polizeli	PQ-1D	1
2	25	Marilia Cerqueira Leite Seelaender	PQ-1D	1
2	25	Misako Uemura Sampaio	PQ-1D	1
2	25	Patrícia Maria Guedes Paiva	PQ-1D	1
2	25	Regina Pessoa Pureur	PQ-1D	1
2	25	Solange Maria de Toledo Serrano	PQ-1D	1
2	25	Valdirene Moreira Gomes	PQ-1D	1
2	25	Vera Maria Melchiors Morsch	PQ-1D	1
2	25	Antonio Galina Filho	PQ-1D	2
2	25	Antonio Roberto Martins	PQ-1D	2
2	25	Antonio Rossi Filho	PQ-1D	2
2	25	Emilio Luiz Streck	PQ-1D	2
2	25	Fabio Ceneviva Lacerda Almeida	PQ-1D	2
2	25	Gilberto Barbosa Domont	PQ-1D	2
2	25	Henrique Bunselmeyer Ferreira	PQ-1D	2
2	25	Hugo Verli	PQ-1D	2
2	25	Igor Dimitri Gama Duarte	PQ-1D	2
2	25	Ivarne Luis dos Santos Tersariol	PQ-1D	2
2	25	Jesus Aparecido Ferro	PQ-1D	2
2	25	Jonas Enrique Aguilar Perales	PQ-1D	2
2	25	José Tadeu Abreu de Oliveira	PQ-1D	2
2	25	Mario Henrique de Barros	PQ-1D	2
2	25	Mário Tyago Murakami	PQ-1D	2
2	25	Mauricio Reis Bogo	PQ-1D	2
2	25	Pietro Ciancaglini	PQ-1D	2
2	25	Sergio Akira Uyemura	PQ-1D	2
2	25	Silvio Marques Zanata	PQ-1D	2
2	25	Ada Maria de Barcelos Alves	PQ-2	1
2	25	Adriane Maria Ferreira Milagres	PQ-2	1
2	25	Alexandra Ioppi Zugno	PQ-2	1
2	25	Alexandra Susana Latini	PQ-2	1
2	25	Alison Colquhoun	PQ-2	1
2	25	Ana Acacia Pinheiro Caruso Neves	PQ-2	1
2	25	Ana Gisele da Costa Neves Ferreira	PQ-2	1
2	25	Andrea Balan	PQ-2	1
2	25	Andrea Cheble de Oliveira	PQ-2	1
2	25	Andreza Fabro de Bem	PQ-2	1
2	25	Bettina Malnic	PQ-2	1
2	25	Carla Columbano de Oliveira	PQ-2	1
2	25	Célia Regina Cavichiolo Franco	PQ-2	1
2	25	Cinthia Melazzo de Andrade	PQ-2	1
2	25	Clarissa Menezes Maya Monteiro	PQ-2	1
2	25	Cláudia da Silva Funchal	PQ-2	1
2	25	Cláudia Pinto Figueiredo	PQ-2	1
2	25	Cláudia Vitória de Moura Gallo	PQ-2	1
2	25	Deborah Schechtman	PQ-2	1
2	25	Egle Machado de Almeida Siqueira	PQ-2	1
2	25	Eliane Ferreira Noronha	PQ-2	1
2	25	Elis Cristina Araujo Eleutherio	PQ-2	1
2	25	Fatima Theresinha Costa Rodrigues Guma	PQ-2	1
2	25	Fernanda Ramos Gadelha	PQ-2	1
2	25	Giseli Klassen	PQ-2	1
2	25	Joana Lea Meira Silveira	PQ-2	1
2	25	Katia Calp Gondim	PQ-2	1
2	25	Kátia Valevski Sales Fernandes	PQ-2	1
2	25	Leny Toma	PQ-2	1
2	25	Lia Sumie Nakao	PQ-2	1
2	25	Lisiane de Oliveira Porciúncula	PQ-2	1
2	25	Mara da Silveira Benfato	PQ-2	1
2	25	Maria Aparecida Fernandez	PQ-2	1
2	25	Maria Beatriz Moretto	PQ-2	1
2	25	Maria Eliane Merlin Rocha	PQ-2	1
2	25	Maria Lígia Rodrigues Macedo	PQ-2	1
2	25	Maria Teresa de Carvalho Pinto Ribela	PQ-2	1
2	25	Maria Teresa Machini	PQ-2	1
2	25	Mariana da Silva Araujo	PQ-2	1
2	25	Mariana de Souza Castro	PQ-2	1
2	25	Marilene Demasi	PQ-2	1
2	25	Nara Lins Meira Quintão	PQ-2	1
2	25	Olga Lima Tavares Machado	PQ-2	1
2	25	Patrícia Fernanda Schuck	PQ-2	1
2	25	Patricia Machado Bueno Fernandes	PQ-2	1
2	25	Regina Lúcia Baldini	PQ-2	1
2	25	Rosa dos Prazeres Melo Furriel	PQ-2	1
2	25	Rose Adele Monteiro	PQ-2	1
2	25	Roselia Maria Spanevello	PQ-2	1
2	25	Sandra Martha Gomes Dias	PQ-2	1
2	25	Sayuri Miyamoto	PQ-2	1
2	25	Selma Maria Bezerra Jeronimo	PQ-2	1
2	25	Sheila Maria Brochado Winnischofer	PQ-2	1
2	25	Silvia Maria Suter Correia Cadena	PQ-2	1
2	25	Vera Lúcia de Menezes Lima	PQ-2	1
2	25	Veridiana de Melo Rodrigues Ávila	PQ-2	1
2	25	Yara Maria Corrêa da Silva Michelacci	PQ-2	1
2	25	Yraima Moura Lopes Cordeiro	PQ-2	1
2	25	Adriano Monteiro de Castro Pimenta	PQ-2	2
2	25	Alan Mitchell Durham	PQ-2	2
2	25	André Lopes Fuly	PQ-2	2
2	25	Antonio Augusto Barbosa Lopes	PQ-2	2
2	25	Antonio de Miranda	PQ-2	2
2	25	Carlos Andre Ornelas Ricart	PQ-2	2
2	25	Carlos Frederico Leite Fontes	PQ-2	2
2	25	Carlos Peres Silva	PQ-2	2
2	25	Celso Shiniti Nagano	PQ-2	2
2	25	Claudio Chrysostomo Werneck	PQ-2	2
2	25	Cristian Follmer	PQ-2	2
2	25	Daniel Junqueira Dorta	PQ-2	2
2	25	Daniel Pens Gelain	PQ-2	2
2	25	Dawidson Assis Gomes	PQ-2	2
2	25	Eduardo Maffud Cilli	PQ-2	2
2	25	Eduardo Moraes Rego Reis	PQ-2	2
2	25	Edvaldo da Silva Trindade	PQ-2	2
2	25	Eladio Oswaldo Flores Sanchez	PQ-2	2
2	25	Geraldo Picheth	PQ-2	2
2	25	Gustavo da Costa Ferreira	PQ-2	2
2	25	Hiroshi Aoyama	PQ-2	2
2	25	Hugo Pequeno Monteiro	PQ-2	2
2	25	Humberto D'Muniz Pereira	PQ-2	2
2	25	Jeverson Frazzon	PQ-2	2
2	25	José César Rosa	PQ-2	2
2	25	Julio Cesar Borges	PQ-2	2
2	25	Luciano Fernandes Huergo	PQ-2	2
2	25	Luis Mauricio Trambaioli da Rocha e Lima	PQ-2	2
2	25	Luiz Carlos Carvalho Navegantes	PQ-2	2
2	25	Marcelo Alex de Carvalho	PQ-2	2
2	25	Marcelo Damário Gomes	PQ-2	2
2	25	Marcos Henrique Ferreira Sorgine	PQ-2	2
2	25	Miguel Luiz Batista Junior	PQ-2	2
2	25	Reinaldo Marchetto	PQ-2	2
2	25	Ricardo Aparicio	PQ-2	2
2	25	Ricardo De Marco	PQ-2	2
2	25	Ricardo Jose Giordano	PQ-2	2
2	25	Rilton Alves de Freitas	PQ-2	2
2	25	Rodolpho Mattos Albano	PQ-2	2
2	25	Rodrigo Bainy Leal	PQ-2	2
2	25	Sandro Roberto Marana	PQ-2	2
2	25	Sandro Roberto Valentini	PQ-2	2
2	25	Stenio Perdigão Fragoso	PQ-2	2
2	25	Thales Ricardo Cipriani	PQ-2	2
2	25	Thalles Barbosa Grangeiro	PQ-2	2
2	25	Thiago Moreno Lopes e Souza	PQ-2	2
2	25	Thiago Motta Venancio	PQ-2	2
2	25	Valdecir Farias Ximenes	PQ-2	2
2	25	Wagner Fontes	PQ-2	2
2	25	Wagner Seixas da Silva	PQ-2	2
2	26	Isabel Cristina Sobreira Machado (Botânica)	PQ-1A	1
2	26	Leonor Costa Maia	PQ-1A	1
2	26	Marlies Sazima	PQ-1A	1
2	26	Nanuza Luiza de Menezes	PQ-1A	1
2	26	Antonio Salatino	PQ-1A	2
2	26	Carlos Eduardo de Mattos Bicudo	PQ-1A	2
2	26	Fabio Murilo DaMatta	PQ-1A	2
2	26	Jose Francisco Montenegro Valls	PQ-1A	2
2	26	Jose Rubens Pirani	PQ-1A	2
2	26	Marcos Silveira Buckeridge	PQ-1A	2
2	26	Paulo Mazzafera	PQ-1A	2
2	26	Ricardo Antunes de Azevedo	PQ-1A	2
2	26	Beatriz Appezzato-da-Glória	PQ-1B	1
2	26	Ortrud Monika Barth Schatzmayr	PQ-1B	1
2	26	Silvia Rodrigues Machado	PQ-1B	1
2	26	Arnoldo Rocha Façanha	PQ-1B	2
2	26	Arthur Germano Fett Neto	PQ-1B	2
2	26	Augusto Cesar Franco	PQ-1B	2
2	26	Cassio van den Berg	PQ-1B	2
2	26	Eduardo Leite Borba	PQ-1B	2
2	26	Jefferson Prado	PQ-1B	2
2	26	Jose Pires de Lemos Filho	PQ-1B	2
2	26	Osvaldo Ferrarese-Filho	PQ-1B	2
2	26	Ricardo Ribeiro Rodrigues	PQ-1B	2
2	26	Ana Maria Benko Iseppon	PQ-1C	1
2	26	Eny Iochevet Segal Floh	PQ-1C	1
2	26	Ilka Maria Vasconcelos	PQ-1C	1
2	26	Ione Salgado	PQ-1C	1
2	26	Loreta Brandão de Freitas	PQ-1C	1
2	26	Lucia Garcez Lohmann	PQ-1C	1
2	26	Maria Claudia Marx Young	PQ-1C	1
2	26	Mariana Cabral de Oliveira	PQ-1C	1
2	26	Mariana Cabral de Oliveira	PQ-1C	1
2	26	Maura da Cunha	PQ-1C	1
2	26	Mutue Toyota Fujii	PQ-1C	1
2	26	Tatiana Teixeira de Souza Chies	PQ-1C	1
2	26	Valeria Laneuville Teixeira	PQ-1C	1
2	26	Vera Lucia Scatena	PQ-1C	1
2	26	Lázaro Eustáquio Pereira Peres	PQ-1C	2
2	26	Luciano Paganucci de Queiroz	PQ-1C	2
2	26	Marcelo Carnier Dornelas	PQ-1C	2
2	26	Orlando Necchi Junior	PQ-1C	2
2	26	Antônia Elenir Amâncio Oliveira	PQ-1D	1
2	26	Ariadna Valentina de Freitas e Lopes	PQ-1D	1
2	26	Cristina Maria de Souza Motta	PQ-1D	1
2	26	Denise Maria Trombert de Oliveira	PQ-1D	1
2	26	Dirce Fernandes de Melo	PQ-1D	1
2	26	Eliana Regina Forni Martins	PQ-1D	1
2	26	Elisabeth Atalla Mansur de Oliveira	PQ-1D	1
2	26	Helenice Mercier	PQ-1D	1
2	26	Janette Palma Fett	PQ-1D	1
2	26	Maria das Gracas Sajo	PQ-1D	1
2	26	Maria do Carmo Estanislau do Amaral	PQ-1D	1
2	26	Maria Luiza Faria Salatino	PQ-1D	1
2	26	Rafaela Campostrini Forzza	PQ-1D	1
2	26	Reyjane Patrícia de Oliveira	PQ-1D	1
2	26	Rosa Mara Borges da Silveira	PQ-1D	1
2	26	Rosy Mary dos Santos Isaias	PQ-1D	1
2	26	Silvia Teresinha Sfoggia Miotto	PQ-1D	1
2	26	Tânia Wendt	PQ-1D	1
2	26	Zenilda Laurita Bouzon	PQ-1D	1
2	26	Adriano Nunes Nesi	PQ-1D	2
2	26	Alessandro Rapini	PQ-1D	2
2	26	Elder Antonio Sousa e Paiva	PQ-1D	2
2	26	Enéas Gomes Filho	PQ-1D	2
2	26	Gilberto Barbante Kerbauy	PQ-1D	2
2	26	Iuri Goulart Baseia	PQ-1D	2
2	26	João Renato Stehmann	PQ-1D	2
2	26	Jorge Ernesto de Araujo Mariath	PQ-1D	2
2	26	José Cambraia	PQ-1D	2
2	26	José Francisco de Carvalho Gonçalves	PQ-1D	2
2	26	Leandro Freitas	PQ-1D	2
2	26	Luís Fernando Pascholati Gusmão	PQ-1D	2
2	26	Renato de Mello-Silva	PQ-1D	2
2	26	Renato Goldenberg	PQ-1D	2
2	26	Adriana Mayumi Yano de Melo	PQ-2	1
2	26	Alessandra Ike Coan	PQ-2	1
2	26	Ana Paula do Nascimento Prata	PQ-2	1
2	26	Andrea Ferreira da Costa	PQ-2	1
2	26	Angela Lucia Bagnatori Sartori	PQ-2	1
2	26	Anna Luiza Ilkiu Borges Benkendorff	PQ-2	1
2	26	Aristéa Alves Azevedo	PQ-2	1
2	26	Carmen Lidia Amorim Pires-Zottarelli	PQ-2	1
2	26	Carmen Sílvia Zickel	PQ-2	1
2	26	Carolyn Elinore Barnes Proenca	PQ-2	1
2	26	Cássia Mônica Sakuragui	PQ-2	1
2	26	Catia Henriques Callado	PQ-2	1
2	26	Claudete Santa-Catarina	PQ-2	1
2	26	Claudia Franca Barros	PQ-2	1
2	26	Claudia Maria Furlan	PQ-2	1
2	26	Claudia Petean Bove	PQ-2	1
2	26	Cleusa Bona	PQ-2	1
2	26	Dalva Graciano Ribeiro	PQ-2	1
2	26	Déborah Yara Alves Cursino dos Santos	PQ-2	1
2	26	Delmira da Costa Silva	PQ-2	1
2	26	Denise de Campos Bicudo	PQ-2	1
2	26	Denise Pinheiro da Costa	PQ-2	1
2	26	Edenise Segala Alves	PQ-2	1
2	26	Edna Scremin-Dias	PQ-2	1
2	26	Elide Pereira dos Santos	PQ-2	1
2	26	Estela Maria Plastino	PQ-2	1
2	26	Fiorella Fernanda Mazine Capelo	PQ-2	1
2	26	Gladys Flávia de Albuquerque Melo de Pinna	PQ-2	1
2	26	Inês Cordeiro	PQ-2	1
2	26	Juraci Alves de Oliveira	PQ-2	1
2	26	Kátia Cavalcanti Pôrto	PQ-2	1
2	26	Leila Teresinha Maranho	PQ-2	1
2	26	Lezilda Carvalho Torgan	PQ-2	1
2	26	Luci de Senna-Valle	PQ-2	1
2	26	Luzia Valentina Modolo	PQ-2	1
2	26	Luzimar Campos da Silva	PQ-2	1
2	26	Marcela Eugenia da Silva Caceres	PQ-2	1
2	26	Marcia Cristina Mendes Marques	PQ-2	1
2	26	Marcia Ortiz Mayo Marques	PQ-2	1
2	26	Marcia Regina Braga	PQ-2	1
2	26	Margareth Ferreira de Sales	PQ-2	1
2	26	Maria Angela Machado de Carvalho	PQ-2	1
2	26	Maria das Graças Lapa Wanderley	PQ-2	1
2	26	Maria de Fátima Agra	PQ-2	1
2	26	Maria de Lourdes Lucio Ferrarese	PQ-2	1
2	26	Maria Iracema Bezerra Loiola	PQ-2	1
2	26	Maria Jesus Nogueira Rodal	PQ-2	1
2	26	Maria Lúcia Absy	PQ-2	1
2	26	Maria Luisa Lorscheitter	PQ-2	1
2	26	Maria Raquel Alcântara de Miranda	PQ-2	1
2	26	Maria Regina de Vasconcellos Barbosa	PQ-2	1
2	26	Maria Regina Torres Boeger	PQ-2	1
2	26	Maria Rita Scotti Muzzi	PQ-2	1
2	26	Mariângela Menezes	PQ-2	1
2	26	Marinez Ferreira de Siqueira	PQ-2	1
2	26	Marisa Santos	PQ-2	1
2	26	Nádia Roque	PQ-2	1
2	26	Nair Sumie Yokoya	PQ-2	1
2	26	Natalia Hanazaki	PQ-2	1
2	26	Noemia Kazue Ishikawa	PQ-2	1
2	26	Norma Catarina Bueno	PQ-2	1
2	26	Norma Maria Barros Benevides	PQ-2	1
2	26	Queila de Souza Garcia	PQ-2	1
2	26	Renata Maria Strozi Alves Meira	PQ-2	1
2	26	Rosani do Carmo de Oliveira Arruda	PQ-2	1
2	26	Rosete Pescador	PQ-2	1
2	26	Silvia Ribeiro de Souza	PQ-2	1
2	26	Simone de Pádua Teixeira	PQ-2	1
2	26	Sonia Cristina Juliano Gualtieri	PQ-2	1
2	26	Sonia Maria Barreto Pereira	PQ-2	1
2	26	Taciana Barbosa Cavalcanti	PQ-2	1
2	26	Tatiana Baptista Gibertoni	PQ-2	1
2	26	Thelma Alvim Veiga Ludwig	PQ-2	1
2	26	Vania Goncalves Lourenço Esteves	PQ-2	1
2	26	Veronica Angyalossy	PQ-2	1
2	26	Adaucto Bellarmino de Pereira Netto	PQ-2	2
2	26	Alexandre Salino	PQ-2	2
2	26	Andre Marcio Araujo Amorim	PQ-2	2
2	26	Antonio Fernando Morais de Oliveira	PQ-2	2
2	26	Aristóteles Góes Neto	PQ-2	2
2	26	Armando Augusto Henriques Vieira	PQ-2	2
2	26	Arnildo Pott	PQ-2	2
2	26	Bruno Tomio Goto	PQ-2	2
2	26	Carlos Alberto Martinez y Huaman	PQ-2	2
2	26	Carlos Henrique Britto de Assis Prado	PQ-2	2
2	26	Cid José Passos Bastos	PQ-2	2
2	26	Ciro Cesar Zanini Branco	PQ-2	2
2	26	Claudio Jose Barbedo	PQ-2	2
2	26	Eric de Camargo Smidt	PQ-2	2
2	26	Fabian Borghetti	PQ-2	2
2	26	Fábio de Barros	PQ-2	2
2	26	Felipe Wartchow	PQ-2	2
2	26	Fernando Augusto de Oliveira e Silveira	PQ-2	2
2	26	Francisco de Almeida Lobo	PQ-2	2
2	26	Francisco de Assis de Paiva Campos	PQ-2	2
2	26	Francisco de Assis Ribeiro dos Santos	PQ-2	2
2	26	Geraldo Luiz Gonçalves Soares	PQ-2	2
2	26	Geraldo Rogerio Faustini Cuzzuol	PQ-2	2
2	26	Gregório Cardoso Tápias Ceccantini	PQ-2	2
2	26	Gustavo Habermann	PQ-2	2
2	26	Gustavo Maia Souza	PQ-2	2
2	26	João Aguiar Nogueira Batista	PQ-2	2
2	26	Jose Fernando Andrade Baumgratz	PQ-2	2
2	26	José Iranildo Miranda de Melo	PQ-2	2
2	26	José Marcos de Castro Nunes	PQ-2	2
2	26	Julio Antonio Lombardi	PQ-2	2
2	26	Leonaldo Alves de Andrade	PQ-2	2
2	26	Leonardo de Melo Versieux	PQ-2	2
2	26	Leonardo Pessoa Felix	PQ-2	2
2	26	Luiz Antonio de Souza	PQ-2	2
2	26	Marcel Giovanni Costa França	PQ-2	2
2	26	Marcelo Fragomeni Simon	PQ-2	2
2	26	Marcelo Francisco Pompelli	PQ-2	2
2	26	Marcelo Guerra Santos	PQ-2	2
2	26	Márcio Viana Ramos	PQ-2	2
2	26	Marco Antonio de Assis	PQ-2	2
2	26	Marcos Antonio Baccarin	PQ-2	2
2	26	Marcos José da Silva	PQ-2	2
2	26	Mauro Guida dos Santos	PQ-2	2
2	26	Milton Groppo	PQ-2	2
2	26	Nagib Mohammed Abdalla Nassar	PQ-2	2
2	26	Nivaldo Peroni	PQ-2	2
2	26	Paulo Antunes Horta Junior	PQ-2	2
2	26	Paulo Eduardo Aguiar Saraiva Camara	PQ-2	2
2	26	Paulo Takeo Sano	PQ-2	2
2	26	Pedro Antonio Oliveira Mangabeira	PQ-2	2
2	26	Pedro Luís Rodrigues de Moraes	PQ-2	2
2	26	Reginaldo de Carvalho	PQ-2	2
2	26	Ricardo Cardoso Vieira	PQ-2	2
2	26	Ricardo de Souza Secco	PQ-2	2
2	26	Sidney Luiz Stürmer	PQ-2	2
2	26	Vanildo Silveira	PQ-2	2
2	26	Victor Jose Mendes Cardoso	PQ-2	2
2	26	Vitor Fernandes Oliveira de Miranda	PQ-2	2
2	26	Wagner Luiz Araujo	PQ-2	2
2	27	Antonio José de Almeida Meirelles (Ciência e Tec	PQ-1A	2
2	27	Carlos Ricardo Soccol	PQ-1A	2
2	27	Franco Maria Lajolo	PQ-1A	2
2	27	Jorge Mancini Filho	PQ-1A	2
2	27	Paulo Jose do Amaral Sobral	PQ-1A	2
2	27	Bernadette Dora Gombossy de Melo Franco	PQ-1A	1
2	27	Elza Iouko Ida	PQ-1A	1
2	27	Glaucia Maria Pastore	PQ-1A	1
2	27	Helena Maria Andre Bolini	PQ-1A	1
2	27	Helena Teixeira Godoy	PQ-1A	1
2	27	Maria Angela de Almeida Meireles	PQ-1A	1
2	27	Cesar Valmor Rombaldi	PQ-1B	2
2	27	Francisco Maugeri Filho	PQ-1B	2
2	27	Jesui Vergilio Visentainer	PQ-1B	2
2	27	José Alfredo Gomes Arêas	PQ-1B	2
2	27	Jose Vladimir de Oliveira	PQ-1B	2
2	27	Narendra Narain	PQ-1B	2
2	27	Nelio Jose de Andrade	PQ-1B	2
2	27	Paulo Cesar Stringheta	PQ-1B	2
2	27	Adriana Zerlotti Mercadante	PQ-1B	1
2	27	Jane Selia dos Reis Coimbra	PQ-1B	1
2	27	Maria Aparecida Azevedo Pereira da Silva	PQ-1B	1
2	27	Nilda de Fatima Ferreira Soares	PQ-1B	1
2	27	Rosane Freitas Schwan	PQ-1B	1
2	27	Valeria Paula Rodrigues Minim	PQ-1B	1
2	27	Adriana Silva Franca	PQ-1C	1
2	27	Débora de Oliveira	PQ-1C	1
2	27	Elisa Yoko Hirooka	PQ-1C	1
2	27	Miriam Dupas Hubinger	PQ-1C	1
2	27	João Borges Laurindo	PQ-1C	2
2	27	Jorge Alberto Vieira Costa	PQ-1C	2
2	27	Luis Antonio Minim	PQ-1C	2
2	27	Luiz Antonio de Almeida Pinto	PQ-1C	2
2	27	Marco Antonio Zachia Ayub	PQ-1C	2
2	27	Moacir Cardoso Elias	PQ-1C	2
2	27	Nilson Evelazio de Souza	PQ-1C	2
2	27	Roberto da Silva	PQ-1C	2
2	27	Theo Guenter Kieckbusch	PQ-1C	2
2	27	Yoon Kil Chang	PQ-1C	2
2	27	Afonso Mota Ramos	PQ-1D	2
2	27	Auri Brackmann	PQ-1D	2
2	27	Carlos Prentice-Hernández	PQ-1D	2
2	27	Javier Telis Romero	PQ-1D	2
2	27	João Roberto Oliveira do Nascimento	PQ-1D	2
2	27	José de Assis Fonseca Faria	PQ-1D	2
2	27	Leandro Soares de Oliveira	PQ-1D	2
2	27	Luiz Antonio Gioielli	PQ-1D	2
2	27	Makoto Matsushita	PQ-1D	2
2	27	Raimundo Wilane de Figueiredo	PQ-1D	2
2	27	Ricardo Alfredo Kluge	PQ-1D	2
2	27	Severino Matias de Alencar	PQ-1D	2
2	27	Edna Regina Amante	PQ-1D	1
2	27	Gabriela Alves Macedo	PQ-1D	1
2	27	Inar Alves de Castro	PQ-1D	1
2	27	Maria Teresa Destro	PQ-1D	1
2	27	Marta Hiromi Taniwaki	PQ-1D	1
2	27	Marta Suely Madruga	PQ-1D	1
2	27	Neuza Maria Brunoro Costa	PQ-1D	1
2	27	Rosiane Lopes da Cunha	PQ-1D	1
2	27	Sandra Regina Salvador Ferreira	PQ-1D	1
2	27	Sueli Rodrigues	PQ-1D	1
2	27	Susana Juliano Kalil	PQ-1D	1
2	27	Tatiana Emanuelli	PQ-1D	1
2	27	Adriano Gomes da Cruz	PQ-2	2
2	27	Alvaro Renato Guerra Dias	PQ-2	2
2	27	Amauri Rosenthal	PQ-2	2
2	27	Anderson de Souza Sant'Ana	PQ-2	2
2	27	Antonio Fernandes de Carvalho	PQ-2	2
2	27	Bartolomeu Warlene Silva de Souza	PQ-2	2
2	27	Beatriz Rosana Cordenunsi	PQ-2	2
2	27	Caciano Pelayo Zapata Noreña	PQ-2	2
2	27	Carlos André Veiga Burkert	PQ-2	2
2	27	Celso Luiz Moretti	PQ-2	2
2	27	Charles Windson Isidoro Haminiuk	PQ-2	2
2	27	Disney Ribeiro Dias	PQ-2	2
2	27	Edmar Clemente	PQ-2	2
2	27	Eduardo Augusto Caldas Batista	PQ-2	2
2	27	Eduardo Mendes Ramos	PQ-2	2
2	27	Eduardo Purgatto	PQ-2	2
2	27	Eduardo Valério de Barros Vilas Boas	PQ-2	2
2	27	Edwin Elard Garcia Rojas	PQ-2	2
2	27	Egon Schnitzler	PQ-2	2
2	27	Evandro Leite de Souza	PQ-2	2
2	27	Fabio Yamashita	PQ-2	2
2	27	Felix Guillermo Reyes Reyes	PQ-2	2
2	27	Fernando Antonio Cabral	PQ-2	2
2	27	Fernando Salvador Moreno	PQ-2	2
2	27	Guilherme Prado	PQ-2	2
2	27	Humberto Ribeiro Bizzo	PQ-2	2
2	27	Jaime Amaya Farfan	PQ-2	2
2	27	Jaime Vilela de Resende	PQ-2	2
2	27	João Bosco Faria	PQ-2	2
2	27	João Carlos Monteiro de Carvalho	PQ-2	2
2	27	Jose Luis Ramirez Ascheri	PQ-2	2
2	27	José Maria Correia da Costa	PQ-2	2
2	27	Luís Augusto Nero	PQ-2	2
2	27	Luiz Carlos de Oliveira Lima	PQ-2	2
2	27	Luiz Carlos Gutkoski	PQ-2	2
2	27	Luiz Ronaldo de Abreu	PQ-2	2
2	27	Marcelo Cristianini	PQ-2	2
2	27	Marcelo Macedo Rogero	PQ-2	2
2	27	Marco Di Luccio	PQ-2	2
2	27	Mário Roberto Maróstica Junior	PQ-2	2
2	27	Maurício de Oliveira	PQ-2	2
2	27	Nelcindo Nascimento Terra	PQ-2	2
2	27	Paulo Henrique Machado de Sousa	PQ-2	2
2	27	Rafael Costa Rodrigues	PQ-2	2
2	27	Rui Carlos Zambiazi	PQ-2	2
2	27	Vivaldo Silveira Junior	PQ-2	2
2	27	Wladimir Padilha da Silva	PQ-2	2
2	27	Adriana Farah de Miranda Pereira	PQ-2	1
2	27	Agnes de Paula Scheer	PQ-2	1
2	27	Angelita Duarte Correa	PQ-2	1
2	27	Anna Paola Trindade Rocha Pierucci	PQ-2	1
2	27	Carmen Josefina Contreras Castillo	PQ-2	1
2	27	Carmen Sílvia Fávaro Trindade	PQ-2	1
2	27	Caroline Joy Steel	PQ-2	1
2	27	Celeste Maria Patto de Abreu	PQ-2	1
2	27	Célia Colli	PQ-2	1
2	27	Celia Lucia de Luces Fortes Ferreira	PQ-2	1
2	27	Celia Maria Landi Franco	PQ-2	1
2	27	Christianne Elisabete da Costa Rodrigues	PQ-2	1
2	27	Claire Tondo Vendruscolo	PQ-2	1
2	27	Cleide Rosana Werneck Vieira	PQ-2	1
2	27	Deborah dos Santos Garruti	PQ-2	1
2	27	Deborah Helena Markowicz Bastos	PQ-2	1
2	27	Elaine Cristina Pereira De Martinis	PQ-2	1
2	27	Elane Schwinden Prudêncio	PQ-2	1
2	27	Eliana Badiale Furlong	PQ-2	1
2	27	Elizabete Wenzel de Menezes	PQ-2	1
2	27	Elizabeth Aparecida Ferraz da Silva Torres	PQ-2	1
2	27	Eunice Valduga	PQ-2	1
2	27	Florencia Cecilia Menegalli	PQ-2	1
2	27	Glaucia Maria Falcao de Aragao	PQ-2	1
2	27	Graciette Matioli	PQ-2	1
2	27	Helena Maria Pinheiro Sant'Ana	PQ-2	1
2	27	Henriette Monteiro Cordeiro de Azeredo	PQ-2	1
2	27	Hércia Stampini Duarte Martino	PQ-2	1
2	27	Janaina Fernandes de Medeiros Burkert	PQ-2	1
2	27	Jane Mara Block	PQ-2	1
2	27	Leila Picolli da Silva	PQ-2	1
2	27	Lourdes Maria Correa Cabral	PQ-2	1
2	27	Lucia Maria Jaeger de Carvalho	PQ-2	1
2	27	Marcia Nitschke	PQ-2	1
2	27	Marciane Magnani	PQ-2	1
2	27	Maria Cristina Dantas Vanetti	PQ-2	1
2	27	Maria Eliana Lopes Ribeiro de Queiroz	PQ-2	1
2	27	Maria Ines Genovese Rodriguez	PQ-2	1
2	27	Maria Inês Sucupira Maciel	PQ-2	1
2	27	Maria Lucia Masson	PQ-2	1
2	27	Marilde Terezinha Bordignon Luiz	PQ-2	1
2	27	Marilia Oetterer	PQ-2	1
2	27	Marisa Aparecida Bismara Regitano d'Arce	PQ-2	1
2	27	Marise Aparecida Rodrigues Pollonio	PQ-2	1
2	27	Mariza Landgraf	PQ-2	1
2	27	Marney Pascoli Cereda	PQ-2	1
2	27	Marta de Toledo Benassi	PQ-2	1
2	27	Marta Helena Fillet Spoto	PQ-2	1
2	27	Neura Bragagnolo	PQ-2	1
2	27	Neuza Jorge	PQ-2	1
2	27	Patrícia de Oliveira Carvalho	PQ-2	1
2	27	Priscila Zaczuk Bassinello	PQ-2	1
2	27	Regilda Saraiva dos Reis Moreira-Araujo	PQ-2	1
2	27	Renata Cristina Ferreira Bonomo	PQ-2	1
2	27	Renata Dias de Mello Castanho Amboni	PQ-2	1
2	27	Roseane Fett	PQ-2	1
2	27	Rosemary Aparecida de Carvalho	PQ-2	1
2	27	Rosemary Gualberto Fonseca Alvarenga Pereira	PQ-2	1
2	27	Rosires Deliza	PQ-2	1
2	27	Sandra Helena Prudencio	PQ-2	1
2	27	Silvanda de Melo Silva	PQ-2	1
2	27	Solange Guidolin Canniatti Brazaca	PQ-2	1
2	27	Sonia Tucunduva Philippi	PQ-2	1
2	27	Soraia Vilela Borges	PQ-2	1
2	27	Susana Marta Isay Saad	PQ-2	1
2	27	Suzana Caetano da Silva Lannes	PQ-2	1
2	27	Tânia Lúcia Montenegro Stamford	PQ-2	1
2	27	Ursula Maria Lanfer Marquez	PQ-2	1
2	27	Vania Margaret Flosi Paschoalin	PQ-2	1
2	27	Vania Regina Nicoletti Telis	PQ-2	1
2	27	Vildes Maria Scussel	PQ-2	1
2	28	Albertina Pimentel Lima	PQ-1A	1
2	28	Angelo Antonio Agostinho	PQ-1A	2
2	28	Carlos Frederico Duarte da Rocha	PQ-1A	2
2	28	Heraldo Luis de Vasconcelos	PQ-1A	2
2	28	Jansen Alfredo Sampaio Zuanon	PQ-1A	2
2	28	Jean Paul Walter Metzger	PQ-1A	2
2	28	Jose Alexandre Felizola Diniz Filho	PQ-1A	2
2	28	Kleber Del Claro	PQ-1A	2
2	28	Luis Mauricio Bini	PQ-1A	2
2	28	Luiz Antonio Martinelli	PQ-1A	2
2	28	Luiz Drude de Lacerda	PQ-1A	2
2	28	Marcelo Tabarelli	PQ-1A	2
2	28	Mauro Galetti Rodrigues	PQ-1A	2
2	28	Odete Rocha	PQ-1A	1
2	28	Olaf Malm	PQ-1A	2
2	28	Richard Carl Vogt	PQ-1A	2
2	28	Sidinei Magela Thomaz	PQ-1A	2
2	28	Stephen Francis Ferrari	PQ-1A	2
2	28	Valerio De Patta Pillar	PQ-1A	2
2	28	William Ernest Magnusson	PQ-1A	2
2	28	Afonso Celso Dias Bainy	PQ-1B	2
2	28	Alex Enrich Prast	PQ-1B	2
2	28	Carlos Eduardo de Rezende	PQ-1B	2
2	28	Denise de Cerqueira Rossa-Feres	PQ-1B	1
2	28	Elcida de Lima Araújo	PQ-1B	1
2	28	Evaldo Luiz Gaeta Espindola	PQ-1B	2
2	28	Fabio Amodeo Lansac Toha	PQ-1B	2
2	28	Fernando Roberto Martins	PQ-1B	2
2	28	Flavio Antonio Maës dos Santos	PQ-1B	2
2	28	Francisco de Assis Esteves	PQ-1B	2
2	28	Inara Roberta Leal	PQ-1B	1
2	28	Jose Henrique Schoereder	PQ-1B	2
2	28	Leonardo Maltchik Garcia	PQ-1B	2
2	28	Luiz Carlos Gomes	PQ-1B	2
2	28	Marco Antônio Portugal Luttembarck Batalha	PQ-1B	2
2	28	Marcos Callisto de Faria Pereira	PQ-1B	2
2	28	Marcos Rodrigues	PQ-1B	2
2	28	Maria Alice dos Santos Alves	PQ-1B	1
2	28	Mercedes Maria da Cunha Bustamante	PQ-1B	1
2	28	Paulo De Marco Júnior	PQ-1B	2
2	28	Regina Helena Ferraz Macedo	PQ-1B	1
2	28	Reinaldo Luiz Bozelli	PQ-1B	2
2	28	Sandra Maria Feliciano de Oliveira e Azevedo	PQ-1B	1
2	28	Wesley Augusto Conde Godoy	PQ-1B	2
2	28	Claudia Costa Bonecker	PQ-1C	1
2	28	Claudia Maria Jacobi	PQ-1C	1
2	28	Evanilde Benedito	PQ-1C	1
2	28	Fernando Antonio dos Santos Fernandez	PQ-1C	2
2	28	Helena de Godoy Bergallo	PQ-1C	1
2	28	Joao Paulo Machado Torres	PQ-1C	2
2	28	Luciano Martins Verdade	PQ-1C	2
2	28	Marcio Roberto Pie	PQ-1C	2
2	28	Nilton Carlos Cáceres	PQ-1C	2
2	28	Sandra Maria Hartz	PQ-1C	1
2	28	Vera Lúcia de Moraes Huszar	PQ-1C	1
2	28	Ana Paula Madeira Di Beneditto	PQ-1D	1
2	28	Antonio Fernando Monteiro Camargo	PQ-1D	2
2	28	Ariadne do Nascimento Moura	PQ-1D	1
2	28	Blandina Felipe Viana	PQ-1D	1
2	28	Bruce Rider Forsberg	PQ-1D	2
2	28	Carlos Roberto Sorensen Dutra da Fonseca	PQ-1D	2
2	28	Claudemir Marcos Radetski	PQ-1D	2
2	28	Emmanoel Vieira da Silva-Filho	PQ-1D	2
2	28	Fabio Roland	PQ-1D	2
2	28	Flávia Regina Capellotto Costa	PQ-1D	1
2	28	Flávio Henrique Guimarães Rodrigues	PQ-1D	2
2	28	Giselda Durigan	PQ-1D	1
2	28	Guilherme de Miranda Mourão	PQ-1D	2
2	28	Gustavo Quevedo Romero	PQ-1D	2
2	28	Helena Cristina da Silva de Assis	PQ-1D	1
2	28	Ierece Maria de Lucena Rosa	PQ-1D	1
2	28	Ima Célia Guimarães Vieira	PQ-1D	1
2	28	Irineu Bianchini Junior	PQ-1D	2
2	28	Ivone Rezende Diniz	PQ-1D	1
2	28	Jader Soares Marinho Filho	PQ-1D	2
2	28	Jarcilene Silva de Almeida Cortez	PQ-1D	1
2	28	João Augusto Alves Meira Neto	PQ-1D	2
2	28	Joao Vasconcellos Neto	PQ-1D	2
2	28	John Du Vall Hay	PQ-1D	2
2	28	José Lailson Brito Junior	PQ-1D	2
2	28	Jose Roberto Trigo	PQ-1D	2
2	28	Leonor Patricia Cerdeira Morellato	PQ-1D	1
2	28	Lucelia Donatti	PQ-1D	1
2	28	Luiz dos Anjos	PQ-1D	2
2	28	Luiz Felipe Machado Velho	PQ-1D	2
2	28	Marco Aurelio Pizo Ferreira	PQ-1D	2
2	28	Marcus Vinicius Vieira	PQ-1D	2
2	28	Maria Aparecida Marin Morales	PQ-1D	1
2	28	Maria Teresa Fernandez Piedade	PQ-1D	1
2	28	Norma Segatti Hahn	PQ-1D	1
2	28	Paulo Sergio Moreira Carvalho de Oliveira	PQ-1D	2
2	28	Rafael Dias Loyola	PQ-1D	2
2	28	Renata Pardini	PQ-1D	1
2	28	Richard James Ladle	PQ-1D	2
2	28	Rogério Luis Cansian	PQ-1D	2
2	28	Rosana Mazzoni Buchas	PQ-1D	1
2	28	Rui Cerqueira Silva	PQ-1D	2
2	28	Vinicius Fortes Farjalla	PQ-1D	2
2	28	Adriano Caliman Ferreira da Silva	PQ-2	2
2	28	Adriano Garcia Chiarello	PQ-2	2
2	28	Adriano Sanches Melo	PQ-2	2
2	28	Alaide Aparecida Fonseca Gessner	PQ-2	1
2	28	Alessandra Rodrigues Kozovits	PQ-2	1
2	28	Alessandro Coutinho Ramos	PQ-2	2
2	28	Alex Bager	PQ-2	2
2	28	Alexandre Fadigas de Souza	PQ-2	2
2	28	Alexandre Vasconcellos	PQ-2	2
2	28	Altemir José Mossi	PQ-2	2
2	28	Ana Maria Leal-Zanchet	PQ-2	1
2	28	Ana Teresa Lombardi	PQ-2	1
2	28	Andre Morgado Esteves	PQ-2	2
2	28	Antonio Aparecido Mozeto	PQ-2	2
2	28	Carla Suertegaray Fontana	PQ-2	1
2	28	Carlos Alberto Nobre Quesada	PQ-2	2
2	28	Carlos Eduardo de Viveiros Grelle	PQ-2	2
2	28	Carlos Frankl Sperber	PQ-2	2
2	28	Carlos Ramón Ruiz	PQ-2	1
2	28	Catia Nunes da Cunha	PQ-2	1
2	28	Cláudia Bueno dos Reis Martinez	PQ-2	1
2	28	Cláudia Rohde	PQ-2	2
2	28	Claudio José Von Zuben	PQ-2	1
2	28	Cristina Stenert	PQ-2	1
2	28	Dalva Maria da Silva Matos	PQ-2	2
2	28	Daniel de Brito Candido da Silva	PQ-2	2
2	28	Daniel Oliveira Mesquita	PQ-2	1
2	28	Diva Maria Borges-Nojosa	PQ-2	2
2	28	Domingos de Jesus Rodrigues	PQ-2	2
2	28	Eddie Lenza de Oliveira	PQ-2	2
2	28	Eduardo Alves de Almeida	PQ-2	2
2	28	Eduardo Martins Venticinque	PQ-2	2
2	28	Elizabeth Franklin Chilson	PQ-2	1
2	28	Elvio Sergio Figueredo Medeiros	PQ-2	2
2	28	Eneida Maria Eskinazi Sant'Anna	PQ-2	1
2	28	Erich Arnold Fischer	PQ-2	2
2	28	Fernando Mayer Pelicice	PQ-2	2
2	28	Fernando Paiva	PQ-2	2
2	28	Francisca Soares de Araújo	PQ-2	1
2	28	Frederico de Siqueira Neves	PQ-2	2
2	28	Gilberto Soares Albuquerque	PQ-2	2
2	28	Gislene Maria da Silva Ganade	PQ-2	1
2	28	Gonçalo Nuno Côrte-Real Ferraz de Oliveira	PQ-2	2
2	28	Guendalina Turcato Oliveira	PQ-2	1
2	28	Isabela Galarda Varassin	PQ-2	1
2	28	James Joseph Roper	PQ-2	2
2	28	Jean Ricardo Simões Vitule	PQ-2	2
2	28	José Francisco Gonçalves Júnior	PQ-2	2
2	28	José Marcelo Domingues Torezan	PQ-2	2
2	28	Katia Maria Paschoaletto Micchi de Barros Ferraz	PQ-2	1
2	28	Leandro da Silva Duarte	PQ-2	2
2	28	Leandro Juen	PQ-2	2
2	28	Levi Carina Terribile	PQ-2	2
2	28	Lucia Aparecida de Fatima Mateus	PQ-2	1
2	28	Lucia Helena Sipauba Tavares	PQ-2	1
2	28	Luciano Fogaça de Assis Montag	PQ-2	2
2	28	Marcelo Corrêa Bernardes	PQ-2	2
2	28	Marcelo Passamani	PQ-2	2
2	28	Márcio Zikán Cardoso	PQ-2	2
2	28	Marcus Vinicius Cianciaruso	PQ-2	2
2	28	Maria Cristina Basílio Crispim da Silva	PQ-2	1
2	28	Maria Cristina Gaglianone	PQ-2	1
2	28	Maria da Graca Gama Melao	PQ-2	1
2	28	Maria do Carmo Bittencourt de Oliveira	PQ-2	1
2	28	Mário Almeida Neto	PQ-2	2
2	28	Mário Marcos do Espírito Santo	PQ-2	2
2	28	Marisa Domingos	PQ-2	1
2	28	Marta Jussara Cremer	PQ-2	1
2	28	Milton Cezar Ribeiro	PQ-2	2
2	28	Milton de Souza Mendonça Junior	PQ-2	2
2	28	Mirco Solé	PQ-2	2
2	28	Mirna Helena Regali Seleghim	PQ-2	1
2	28	Neiva Monteiro de Barros	PQ-2	1
2	28	Paula Cabral Eterovick	PQ-2	1
2	28	Paulo dos Santos Pompeu	PQ-2	2
2	28	Paulo Inácio de Knegt López de Prado	PQ-2	2
2	28	Paulo Roberto Guimarães Junior	PQ-2	2
2	28	Paulo Sergio D'Andrea	PQ-2	2
2	28	Rafael Silva Oliveira	PQ-2	2
2	28	Ricardo Bomfim Machado	PQ-2	2
2	28	Ricardo Ferreira Monteiro	PQ-2	2
2	28	Rita de Cassia de Moura	PQ-2	1
2	28	Roberto da Gama Alves	PQ-2	2
2	28	Ronaldo Bastos Francini Filho	PQ-2	2
2	28	Rosana Tidon	PQ-2	1
2	28	Sandra Cristina Müller	PQ-2	1
2	28	Sérgio Lucena Mendes	PQ-2	2
2	28	Sérgio Luiz de Oliveira Machado	PQ-2	2
2	28	Setuko Masunari	PQ-2	1
2	28	Silvia Nassif Del Lama	PQ-2	1
2	28	Simon Luke Elliot	PQ-2	2
2	28	Timothy Peter Moulton	PQ-2	2
2	28	Uwe Horst Schulz	PQ-2	2
2	28	Vania Regina Pivello	PQ-2	1
2	28	Yasmine Antonini	PQ-2	1
2	28	Yzel Rondon Súarez	PQ-2	2
2	29	Benedito Sérgio Denadai	PQ-1A	2
2	29	Claudio Gil Soares de Araújo	PQ-1A	2
2	29	José Angelo Barela	PQ-1A	2
2	29	Patricia Chakur Brum	PQ-1A	1
2	29	Paulo de Tarso Veras Farinatti	PQ-1A	2
2	29	Emerson Franchini	PQ-1B	2
2	29	Go Tani	PQ-1B	2
2	29	Pedro Rodrigues Curi Hallal	PQ-1B	2
2	29	Ricardo Machado Leite de Barros	PQ-1B	2
2	29	Andre Luiz Felix Rodacki	PQ-1C	2
2	29	Cláudia Lúcia de Moraes Forjaz	PQ-1C	1
2	29	Eduardo Kokubun	PQ-1C	2
2	29	Marco Tulio de Mello	PQ-1C	2
2	29	Silvana Vilodre Goellner	PQ-1C	1
2	29	Adroaldo Cezar Araujo Gaya	PQ-1D	2
2	29	Ana Raimunda Dâmaso	PQ-1D	1
2	29	Antonio Carlos de Moraes	PQ-1D	2
2	29	Antonio Herbert Lancha Junior	PQ-1D	2
2	29	Antonio Jose Natali	PQ-1D	2
2	29	Camila Coelho Greco	PQ-1D	1
2	29	Edilson Serpeloni Cyrino	PQ-1D	2
2	29	Fabio Yuzo Nakamura	PQ-1D	2
2	29	Juarez Vieira do Nascimento	PQ-1D	2
2	29	Lilian Teresa Bucken Gobbi	PQ-1D	1
2	29	Luiz Fernando Martins Kruel	PQ-1D	2
2	29	Luiz Oswaldo Carneiro Rodrigues	PQ-1D	2
2	29	Marco Aurélio Vaz	PQ-1D	2
2	29	Marcos Duarte	PQ-1D	2
2	29	Mauro Gonçalves	PQ-1D	2
2	29	Ricardo Jaco de Oliveira	PQ-1D	2
2	29	Roberto Fares Simão Junior	PQ-1D	2
2	29	Rodrigo Siqueira Reis	PQ-1D	2
2	29	Valmor Alberto Augusto Tricoli	PQ-1D	2
2	29	Victor Andrade de Melo	PQ-1D	2
2	29	Adair da Silva Lopes	PQ-2	2
2	29	Alex Antonio Florindo	PQ-2	2
2	29	Alexandre Hideki Okano	PQ-2	2
2	29	Alexandre Moreira	PQ-2	2
2	29	Alexandro Andrade	PQ-2	2
2	29	Álvaro Reischak de Oliveira	PQ-2	2
2	29	Arli Ramos de Oliveira	PQ-2	2
2	29	Bruno Gualano	PQ-2	2
2	29	Carlos Bolli Mota	PQ-2	2
2	29	Claudia Regina Cavaglieri	PQ-2	1
2	29	Dartagnan Pinto Guedes	PQ-2	2
2	29	Emerson Silami Garcia	PQ-2	2
2	29	Enio Ricardo Vaz Ronque	PQ-2	2
2	29	Fabrizio Caputo	PQ-2	2
2	29	Felipe Fossati Reichert	PQ-2	2
2	29	Fernando Luiz Cardoso	PQ-2	2
2	29	Giovana Zarpellon Mazo	PQ-2	1
2	29	Guilherme Veiga Guimarães	PQ-2	2
2	29	Hamilton Augusto Roschel da Silva	PQ-2	2
2	29	Herbert Ugrinowitsch	PQ-2	2
2	29	Ismael Forte Freitas Júnior	PQ-2	2
2	29	Jefferson Fagundes Loss	PQ-2	2
2	29	João Carlos Bouzas Marins	PQ-2	2
2	29	Jonato Prestes	PQ-2	2
2	29	José Luiz Lopes Vieira	PQ-2	2
2	29	Lenamar Fiorese Vieira	PQ-2	1
2	29	Liliam Fernandes de Oliveira	PQ-2	1
2	29	Luiz Guilherme Antonacci Guglielmo	PQ-2	2
2	29	Mara Patrícia Traina Chacon-Mikahil	PQ-2	1
2	29	Marcelo Papoti	PQ-2	2
2	29	Marcelo Saldanha Aoki	PQ-2	2
2	29	Marcos Doederlein Polito	PQ-2	2
2	29	Maria Urbana Pinto Brandão Rondon	PQ-2	1
2	29	Mauro Virgilio Gomes de Barros	PQ-2	2
2	29	Neiva Leite	PQ-2	1
2	29	Nelson Carvalho Marcellino	PQ-2	2
2	29	Paulo Sergio Chagas Gomes	PQ-2	2
2	29	Raphael Mendes Ritti Dias	PQ-2	2
2	29	Ricardo Aurino de Pinho	PQ-2	2
2	29	Ricardo Moreno Lima	PQ-2	2
2	29	Rômulo Araújo Fernandes	PQ-2	2
2	29	Rômulo Cássio de Moraes Bertuzzi	PQ-2	2
2	29	Ronaldo Vagner Thomatieli dos Santos	PQ-2	2
2	29	Sebastião Josué Votre	PQ-2	2
2	29	Suraya Cristina Darido	PQ-2	1
2	29	Umberto Cesar Corrêa	PQ-2	2
2	29	Wagner de Campos	PQ-2	2
2	29	Wagner Luiz do Prado	PQ-2	2
2	29	Walace David Monteiro	PQ-2	2
2	29	Wanderley Marchi Júnior	PQ-2	2
2	30	Alacoque Lorenzini Erdmann (Enfermagem)	PQ-1A	1
2	30	Carmen Gracinda Silvan Scochi	PQ-1A	1
2	30	Denize Cristina de Oliveira	PQ-1A	1
2	30	Emiko Yoshikawa Egry	PQ-1A	1
2	30	Emilia Campos de Carvalho	PQ-1A	1
2	30	Flávia Regina Souza Ramos	PQ-1A	1
2	30	Isabel Amélia Costa Mendes	PQ-1A	1
2	30	Lorita Marlena Freitag Pagliuca	PQ-1A	1
2	30	Maria das Graças Bomfim de Carvalho	PQ-1A	1
2	30	Maria Helena Palucci Marziale	PQ-1A	1
2	30	Maria Julia Paes da Silva	PQ-1A	1
2	30	Rosalina Aparecida Partezani Rodrigues	PQ-1A	1
2	30	Tereza Cristina Scatena Villa	PQ-1A	1
2	30	Thelma Leite de Araujo	PQ-1A	1
2	30	Valéria Lerch Lunardi	PQ-1A	1
2	30	Alba Lucia Bottura Leite de Barros	PQ-1B	1
2	30	Cibele Andrucioli de Mattos Pimenta	PQ-1B	1
2	30	Josete Luzia Leite	PQ-1B	1
2	30	Lidia Aparecida Rossi	PQ-1B	1
2	30	Marcos Venícios de Oliveira Lopes	PQ-1B	2
2	30	Maria Auxiliadora Trevizan	PQ-1B	1
2	30	Maria Salete Bessa Jorge	PQ-1B	1
2	30	Marta Lenise do Prado	PQ-1B	1
2	30	Marta Regina Cezar-Vaz	PQ-1B	1
2	30	Miriam Aparecida Barbosa Merighi	PQ-1B	1
2	30	Silvana Martins Mishima	PQ-1B	1
2	30	Ana Fátima Carvalho Fernandes	PQ-1C	1
2	30	Angela Maria Geraldo Pierin	PQ-1C	1
2	30	Antonia Regina Ferreira Furegato	PQ-1C	1
2	30	Diná de Almeida Lopes Monteiro da Cruz	PQ-1C	1
2	30	Heimar de Fatima Marin	PQ-1C	1
2	30	Lucia Hisako Takase Gonçalves	PQ-1C	1
2	30	Maria Helena Baena de Moraes Lopes	PQ-1C	1
2	30	Maria Helena Larcher Caliri	PQ-1C	1
2	30	Maria Lucia do Carmo Cruz Robazzi	PQ-1C	1
2	30	Maria Lúcia Zanetti	PQ-1C	1
2	30	Maria Miriam Lima da Nóbrega	PQ-1C	1
2	30	Marli Teresinha Gimeniz Galvão	PQ-1C	1
2	30	Mavilde da Luz Gonçalves Pedreira	PQ-1C	1
2	30	Raimunda Magalhães da Silva	PQ-1C	1
2	30	Regina Aparecida Garcia de Lima	PQ-1C	1
2	30	Rosângela da Silva Santos	PQ-1C	1
2	30	Sonia Maria Oliveira de Barros	PQ-1C	1
2	30	Vânia Marli Schubert Backes	PQ-1C	1
2	30	Vera Lúcia Conceição de Gouveia Santos	PQ-1C	1
2	30	Adriana Cristina de Oliveira	PQ-1D	1
2	30	Ana Karina Bezerra Pinheiro	PQ-1D	1
2	30	Antonio Marcos Tosoli Gomes	PQ-1D	2
2	30	Denise Elvira Pires de Pires	PQ-1D	1
2	30	Dulce Aparecida Barbosa	PQ-1D	1
2	30	Elucir Gir	PQ-1D	1
2	30	Eneida Rejane Rabelo da Silva	PQ-1D	1
2	30	Fatima Aparecida Emm Faleiros Sousa	PQ-1D	1
2	30	Isília Aparecida Silva	PQ-1D	1
2	30	Josicelia Dumet Fernandes	PQ-1D	1
2	30	Katia Grillo Padilha	PQ-1D	1
2	30	Lorena Barbosa Ximenes	PQ-1D	1
2	30	Márcia de Assunção Ferreira	PQ-1D	1
2	30	Marcia Maria Fontão Zago	PQ-1D	1
2	30	Margarita Antonia Villar Luis	PQ-1D	1
2	30	Maria Márcia Bachion	PQ-1D	1
2	30	Maria Vera Lúcia Moreira Leitão Cardoso	PQ-1D	1
2	30	Marta Maria Coelho Damasceno	PQ-1D	1
2	30	Octavio Muniz da Costa Vargens	PQ-1D	2
2	30	Regina Marcia Cardoso de Sousa	PQ-1D	1
2	30	Roberta Cunha Matheus Rodrigues	PQ-1D	1
2	30	Rosa Maria Godoy Serpa da Fonseca	PQ-1D	1
2	30	Rosana Aparecida Spadoti Dantas	PQ-1D	1
2	30	Roseni Rosângela de Sena	PQ-1D	1
2	30	Sonia Silva Marcon	PQ-1D	1
2	30	Thereza Maria Magalhães Moreira	PQ-1D	1
2	30	Yolanda Dora Martinez Évora	PQ-1D	1
2	30	Adriana Inocenti Miasso	PQ-2	1
2	30	Alessandra Mazzo	PQ-2	1
2	30	Ana Emilia Pace	PQ-2	1
2	30	Ana Marcia Spano Nakano	PQ-2	1
2	30	Ana Maria de Almeida	PQ-2	1
2	30	Anaclara Ferreira Veiga Tipple	PQ-2	1
2	30	Antonia Oliveira Silva	PQ-2	1
2	30	Benedita Maria Rêgo Deusdará Rodrigues	PQ-2	1
2	30	Bertha Cruz Enders	PQ-2	1
2	30	Betina Hörner Schlindwein Meirelles	PQ-2	1
2	30	Carla Aparecida Arena Ventura	PQ-2	1
2	30	Carmem Lúcia Colomé Beck	PQ-2	1
2	30	Célia Pereira Caldas	PQ-2	1
2	30	Cinira Magali Fortuna	PQ-2	1
2	30	Claudete Ferreira de Souza Monteiro	PQ-2	1
2	30	Claudia Benedita dos Santos	PQ-2	1
2	30	Claudia Mara de Melo Tavares	PQ-2	1
2	30	Cristiane Cardoso de Paula	PQ-2	1
2	30	Cristina Maria Galvão	PQ-2	1
2	30	Cristina Maria Garcia de Lima Parada	PQ-2	1
2	30	Darlene Mara dos Santos Tavares	PQ-2	1
2	30	Débora Falleiros de Mello	PQ-2	1
2	30	Denise Maria Guerreiro Vieira da Silva	PQ-2	1
2	30	Dirce Bellezi Guilhem	PQ-2	1
2	30	Dirce Stein Backes	PQ-2	1
2	30	Divane de Vargas	PQ-2	1
2	30	Dulce Maria Rosa Gualda	PQ-2	1
2	30	Eda Schwartz	PQ-2	1
2	30	Edinêis de Brito Guirardello	PQ-2	1
2	30	Elizabeth Fujimori	PQ-2	1
2	30	Elma Lourdes Campos Pavone Zoboli	PQ-2	1
2	30	Evelin Capellari Cárnio	PQ-2	1
2	30	Fernanda Maria Togeiro Fugulin	PQ-2	1
2	30	Francisco Arnoldo Nunes de Miranda	PQ-2	2
2	30	Genival Fernandes de Freitas	PQ-2	2
2	30	Gilson de Vasconcelos Torres	PQ-2	2
2	30	Giovana Calcagno Gomes	PQ-2	1
2	30	Grace T M Dal Sasso	PQ-2	1
2	30	Helena Eri Shimizu	PQ-2	1
2	30	Helena Maria Scherlowski Leal David	PQ-2	1
2	30	Heloisa Helena Ciqueto Peres	PQ-2	1
2	30	Inacia Sátiro Xavier de França	PQ-2	1
2	30	Iraci dos Santos	PQ-2	1
2	30	Isabel Cristina Kowal Olm Cunha	PQ-2	1
2	30	Ivone Evangelista Cabral	PQ-2	1
2	30	Jordana de Almeida Nogueira	PQ-2	1
2	30	Joselany Áfio Caetano	PQ-2	1
2	30	Jussara Gue Martini	PQ-2	1
2	30	Kazuko Uchikawa Graziano	PQ-2	1
2	30	Lenilde Duarte de Sá	PQ-2	1
2	30	Lislaine Aparecida Fracolli	PQ-2	1
2	30	Lucila Amaral Carneiro Vianna	PQ-2	1
2	30	Lucila Castanheira Nascimento	PQ-2	1
2	30	Luiza Akiko Komura Hoga	PQ-2	1
2	30	Mara Lúcia Garanhani	PQ-2	1
2	30	Mara Regina Santos da Silva	PQ-2	1
2	30	Márcia Aparecida Ferreira de Oliveira	PQ-2	1
2	30	Maria Alice Dias da Silva Lima	PQ-2	1
2	30	Maria Amélia de Campos Oliveira	PQ-2	1
2	30	Maria Angélica Sorgini Peterlini	PQ-2	1
2	30	Maria Aparecida Munhoz Gaíva	PQ-2	1
2	30	Maria Dalva de Barros Carvalho	PQ-2	1
2	30	Maria de Fátima Mantovani	PQ-2	1
2	30	Maria Gorete Lucena de Vasconcelos	PQ-2	1
2	30	Maria Jose Menezes Brito	PQ-2	1
2	30	Maria Luiza Gonzalez Riesco	PQ-2	1
2	30	Maria Madalena Januário Leite	PQ-2	1
2	30	Maria Ribeiro Lacerda	PQ-2	1
2	30	Maria Rita Bertolozzi	PQ-2	1
2	30	Marília Alves	PQ-2	1
2	30	Mariluci Alves Maftum	PQ-2	1
2	30	Marina Peduzzi	PQ-2	1
2	30	Marta Julia Marques Lopes	PQ-2	1
2	30	Milva Maria Figueiredo De Martino	PQ-2	1
2	30	Miriam de Abreu Almeida	PQ-2	1
2	30	Namie Okino Sawada	PQ-2	1
2	30	Neide Aparecida Titonelli Alvim	PQ-2	1
2	30	Neiva Francenely Cunha Vieira	PQ-2	1
2	30	Neusa Collet	PQ-2	1
2	30	Norma Valéria Dantas de Oliveira Souza	PQ-2	1
2	30	Odaléa Maria Brüggemann	PQ-2	1
2	30	Patrícia Neyva da Costa Pinheiro	PQ-2	1
2	30	Pedro Fredemir Palha	PQ-2	2
2	30	Raquel Rapone Gaidzinski	PQ-2	1
2	30	Regina Szylit Bousso	PQ-2	1
2	30	Rubia Aparecida Lacerda	PQ-2	1
2	30	Sandra Cristina Pillon	PQ-2	1
2	30	Sandra Marisa Pelloso	PQ-2	1
2	30	Sheila Araujo Teles	PQ-2	1
2	30	Silvana Sidney Costa Santos	PQ-2	1
2	30	Silvia Maria Azevedo dos Santos	PQ-2	1
2	30	Solange Fátima Geraldo da Costa	PQ-2	1
2	30	Sonia Maria Junqueira Vasconcellos de Oliveira	PQ-2	1
2	30	Stela Maris de Mello Padoin	PQ-2	1
2	30	Sueli Aparecida Frari Galera	PQ-2	1
2	30	Suely Itsuko Ciosak	PQ-2	1
2	30	Tania Couto Machado Chianca	PQ-2	1
2	30	Tânia Cristina Franco Santos	PQ-2	1
2	30	Thais Aidar de Freitas Mathias	PQ-2	1
2	30	Wilson Danilo Lunardi Filho	PQ-2	2
2	30	Yeda Aparecida de Oliveira Duarte	PQ-2	1
2	31	Antonio Teixeira de Matos (Engenharia Agrícola)	PQ-1A	2
2	31	Durval Dourado Neto	PQ-1A	2
2	31	Fernando Falco Pruski	PQ-1A	2
2	31	Fernando Falco Pruski	PQ-1A	2
2	31	Hans Raj Gheyi	PQ-1A	2
2	31	Haroldo Carlos Fernandes	PQ-1A	2
2	31	Irenilza de Alencar Naas	PQ-1A	1
[truncated: 3,688 more rows]
